# Supplementary material for: VTCdb: a gene co-expression database for the crop species Vitis vinifera (grapevine)
Source: BMC Genomics. 2013 Dec 16;14:882. doi: 10.1186/1471-2164-14-882 (PMC3904201; doi:10.1186/1471-2164-14-882)
Supplement: Additional file 2 — A detailed description of the microarray datasets and associated meta-data used in the construction of the grape co-expression network from 16 K Affymetrix Genechip and 29 K Nimblegen whole-genome array are listed in sheets according to the respective PlexDB ID (for 16 K Affymetrix Genechip array) and GEO/Arrayexpress ID (for 29 K Nimblegen whole-genome array). Experiments that were considered potential outliers were highlighted in red. [file 1471-2164-14-882-S2.xlsx]

## Sheet: VV1
hybridization accession no	experiment accession no	sample name	treatment no	replicate no	file name	array name	CDF file name	number of factors	time	treatment
VV1_H1	VV1	Vv-CS-U-L0-1A-15	1	1	U-L0-1A-15	Grape	vitisviniferacdf	2	0 h	unstressed
VV1_H2	VV1	Vv-CS-U-L0-2A-35	1	2	U-L0-2A-35	Grape	vitisviniferacdf	2	0 h	unstressed
VV1_H3	VV1	Vv-CS-U-L0-3A-59	1	3	U-L0-3A-59	Grape	vitisviniferacdf	2	0 h	unstressed
VV1_H4	VV1	Vv-CS-U-L1-1A-72	2	1	U-L1-1A-72	Grape	vitisviniferacdf	2	1 h	unstressed
VV1_H5	VV1	Vv-CS-U-L1-2A-17	2	2	U-L1-2A-17	Grape	vitisviniferacdf	2	1 h	unstressed
VV1_H6	VV1	Vv-CS-U-L1-3A-139	2	3	U-L1-3A-139	Grape	vitisviniferacdf	2	1 h	unstressed
VV1_H7	VV1	Vv-CS-S-L1-1A-144	3	1	S-L1-1A-144	Grape	vitisviniferacdf	2	1 h	salt
VV1_H8	VV1	Vv-CS-S-L1-3A-91	3	2	S-L1-3A-91	Grape	vitisviniferacdf	2	1 h	salt
VV1_H9	VV1	Vv-CS-S-L1-3B-64	3	3	S-L1-3B-64	Grape	vitisviniferacdf	2	1 h	salt
VV1_H10	VV1	Vv-CS-P-L1-1A-123	4	1	P-L1-1A-123	Grape	vitisviniferacdf	2	1 h	PEG
VV1_H11	VV1	Vv-CS-P-L1-2A-19	4	2	P-L1-2A-19	Grape	vitisviniferacdf	2	1 h	PEG
VV1_H12	VV1	Vv-CS-P-L1-3A-65	4	3	P-L1-3A-65	Grape	vitisviniferacdf	2	1 h	PEG
VV1_H13	VV1	Vv-CS-C-L1-W-142	5	1	C-W-L1-142	Grape	vitisviniferacdf	2	1 h	cold (5 C)
VV1_H14	VV1	Vv-CS-C-L1-T-82	5	2	C-T-L1-82	Grape	vitisviniferacdf	2	1 h	cold (5 C)
VV1_H15	VV1	Vv-CS-C-L1-F-29	5	3	C-F-L1-29	Grape	vitisviniferacdf	2	1 h	cold (5 C)
VV1_H16	VV1	Vv-CS-U-L4-1A-104	6	1	U-L4-1A-104	Grape	vitisviniferacdf	2	4 h	unstressed	****
VV1_H17	VV1	Vv-CS-U-L4-2A-21	6	2	U-L4-2A-21	Grape	vitisviniferacdf	2	4 h	unstressed
VV1_H18	VV1	Vv-CS-U-L4-3A-39	6	3	U-L4-3A-39	Grape	vitisviniferacdf	2	4 h	unstressed
VV1_H19	VV1	Vv-CS-S-L4-1A-182	7	1	S-L4-1A-182	Grape	vitisviniferacdf	2	4 h	salt
VV1_H20	VV1	Vv-CS-S-L4-1A-183	7	2	S-L4-1A-183	Grape	vitisviniferacdf	2	4 h	salt
VV1_H21	VV1	Vv-CS-S-L4-2A-140	7	3	S-L4-3A-140	Grape	vitisviniferacdf	2	4 h	salt
VV1_H22	VV1	Vv-CS-P-L4-1A-66	8	1	P-L4-1A-66	Grape	vitisviniferacdf	2	4 h	PEG
VV1_H23	VV1	Vv-CS-P-L4-2A-88	8	2	P-L4-2A-88	Grape	vitisviniferacdf	2	4 h	PEG
VV1_H24	VV1	Vv-CS-P-L4-3A-115	8	3	P-L4-3A-115	Grape	vitisviniferacdf	2	4 h	PEG
VV1_H25	VV1	Vv-CS-C-L4-F-71	9	1	C-F-L4-71	Grape	vitisviniferacdf	2	4 h	cold (5 C)
VV1_H26	VV1	Vv-CS-C-L4-W-2	9	2	C-W-L4-2	Grape	vitisviniferacdf	2	4 h	cold (5 C)
VV1_H27	VV1	Vv-CS-C-L4-T-28	9	3	C-T-L4-28	Grape	vitisviniferacdf	2	4 h	cold (5 C)
VV1_H28	VV1	Vv-CS-U-L8-1A-131	10	1	U-L8-1A-131	Grape	vitisviniferacdf	2	8 h	unstressed
VV1_H29	VV1	Vv-CS-U-L8-2A-7	10	2	U-L8-2A-7	Grape	vitisviniferacdf	2	8 h	unstressed
VV1_H30	VV1	Vv-CS-U-L8-3A-141	10	3	U-L8-3A-141	Grape	vitisviniferacdf	2	8 h	unstressed
VV1_H31	VV1	Vv-CS-S-L8-1A-181	11	1	S-L8-1A-181	Grape	vitisviniferacdf	2	8 h	salt
VV1_H32	VV1	Vv-CS-S-L8-1A-93	11	2	S-L8-1A-93	Grape	vitisviniferacdf	2	8 h	salt
VV1_H33	VV1	Vv-CS-S-L8-3A-132	11	3	S-L8-3A-132	Grape	vitisviniferacdf	2	8 h	salt
VV1_H34	VV1	Vv-CS-P-L8-1A-81	12	1	P-L8-1A-81	Grape	vitisviniferacdf	2	8 h	PEG
VV1_H35	VV1	Vv-CS-P-L8-2A-37	12	2	P-L8-2A-37	Grape	vitisviniferacdf	2	8 h	PEG
VV1_H36	VV1	Vv-CS-P-L8-3A-153	12	3	P-L8-3A-153	Grape	vitisviniferacdf	2	8 h	PEG
VV1_H37	VV1	Vv-CS-C-L8-W-34	13	1	C-W-L8-34	Grape	vitisviniferacdf	2	8 h	cold (5 C)
VV1_H38	VV1	Vv-CS-C-L8-T-79	13	2	C-T-L8-79	Grape	vitisviniferacdf	2	8 h	cold (5 C)
VV1_H39	VV1	Vv-CS-C-L8-F-84	13	3	C-F-L8-84	Grape	vitisviniferacdf	2	8 h	cold (5 C)
VV1_H40	VV1	Vv-CS-U-L24-1A-76	14	1	U24-76	Grape	vitisviniferacdf	2	24 h	unstressed
VV1_H41	VV1	Vv-CS-U-L24-2A-114	14	2	U24-114	Grape	vitisviniferacdf	2	24 h	unstressed
VV1_H42	VV1	Vv-CS-U-L24-3A-30	14	3	U24-30	Grape	vitisviniferacdf	2	24 h	unstressed
VV1_H43	VV1	Vv-CS-S-L24-1A-87	15	1	S24-87	Grape	vitisviniferacdf	2	24 h	salt
VV1_H44	VV1	Vv-CS-S-L24-2A-128	15	2	S24-128	Grape	vitisviniferacdf	2	24 h	salt
VV1_H45	VV1	Vv-CS-S-L24-3A-31	15	3	S24-31	Grape	vitisviniferacdf	2	24 h	salt
VV1_H46	VV1	Vv-CS-P-L24-1A-57	16	1	P24-57	Grape	vitisviniferacdf	2	24 h	PEG
VV1_H47	VV1	Vv-CS-P-L24-2A-112	16	2	P24-112	Grape	vitisviniferacdf	2	24 h	PEG
VV1_H48	VV1	Vv-CS-P-L24-3A-50	16	3	P24-50	Grape	vitisviniferacdf	2	24 h	PEG

## Sheet: VV2
hybridization accession no	experiment accession no	sample name	treatment no	replicate no	file name	array name	CDF file name	number of factors	time	stress
VV2_H1	VV2	Control Day 0 Rep 1	1	1	D0C1	Grape	vitisviniferacdf	2	Day 0	Control
VV2_H2	VV2	Control Day 0 Rep 2	1	2	D0C2	Grape	vitisviniferacdf	2	Day 0	Control
VV2_H3	VV2	Control Day 0 Rep 3	1	3	D0C3	Grape	vitisviniferacdf	2	Day 0	Control
VV2_H4	VV2	Control Day 4 Rep 1	2	1	D4C1	Grape	vitisviniferacdf	2	Day 4	Control
VV2_H5	VV2	Control Day 4 Rep 2	2	2	D4C2	Grape	vitisviniferacdf	2	Day 4	Control
VV2_H6	VV2	Control Day 4 Rep 3	2	3	D4C3	Grape	vitisviniferacdf	2	Day 4	Control
VV2_H7	VV2	WD Day 4 Rep 1	3	1	D4D1	Grape	vitisviniferacdf	2	Day 4	Water-Deficit
VV2_H8	VV2	WD Day 4 Rep 2	3	2	D4D2	Grape	vitisviniferacdf	2	Day 4	Water-Deficit
VV2_H9	VV2	WD Day 4 Rep 3	3	3	D4D3	Grape	vitisviniferacdf	2	Day 4	Water-Deficit
VV2_H10	VV2	Salt Day 4 Rep 1	4	1	D4S1	Grape	vitisviniferacdf	2	Day 4	Salinity
VV2_H11	VV2	Salt Day 4 Rep 2	4	2	D4S2	Grape	vitisviniferacdf	2	Day 4	Salinity
VV2_H12	VV2	Salt Day 4 Rep 3	4	3	D4S3	Grape	vitisviniferacdf	2	Day 4	Salinity
VV2_H13	VV2	Control Day 8 Rep 1	5	1	D8C1	Grape	vitisviniferacdf	2	Day 8	Control
VV2_H14	VV2	Control Day 8 Rep 2	5	2	D8C2	Grape	vitisviniferacdf	2	Day 8	Control
VV2_H15	VV2	Control Day 8 Rep 3	5	3	D8C3	Grape	vitisviniferacdf	2	Day 8	Control
VV2_H16	VV2	WD Day 8 Rep 1	6	1	D8D1	Grape	vitisviniferacdf	2	Day 8	Water-Deficit
VV2_H17	VV2	WD Day 8 Rep 2	6	2	D8D2	Grape	vitisviniferacdf	2	Day 8	Water-Deficit
VV2_H18	VV2	WD Day 8 Rep 3	6	3	D8D3	Grape	vitisviniferacdf	2	Day 8	Water-Deficit
VV2_H19	VV2	Salt Day 8 Rep 1	7	1	D8S1	Grape	vitisviniferacdf	2	Day 8	Salinity
VV2_H20	VV2	Salt Day 8 Rep 2	7	2	D8S2	Grape	vitisviniferacdf	2	Day 8	Salinity
VV2_H21	VV2	Salt Day 8 Rep 3	7	3	D8S3	Grape	vitisviniferacdf	2	Day 8	Salinity
VV2_H22	VV2	Control Day 12 Rep 1	8	1	D12C1	Grape	vitisviniferacdf	2	Day 12	Control
VV2_H23	VV2	Control Day 12 Rep 2	8	2	D12C2	Grape	vitisviniferacdf	2	Day 12	Control
VV2_H24	VV2	Control Day 12 Rep 3	8	3	D12C3	Grape	vitisviniferacdf	2	Day 12	Control
VV2_H25	VV2	WD Day 12 Rep 1	9	1	D12D1	Grape	vitisviniferacdf	2	Day 12	Water-Deficit
VV2_H26	VV2	WD Day 12 Rep 2	9	2	D12D2	Grape	vitisviniferacdf	2	Day 12	Water-Deficit
VV2_H27	VV2	WD Day 12 Rep 3	9	3	D12D3	Grape	vitisviniferacdf	2	Day 12	Water-Deficit
VV2_H28	VV2	Salt Day 12 Rep 1	10	1	D12S1	Grape	vitisviniferacdf	2	Day 12	Salinity
VV2_H29	VV2	Salt Day 12 Rep 2	10	2	D12S2	Grape	vitisviniferacdf	2	Day 12	Salinity
VV2_H30	VV2	Salt Day 12 Rep 3	10	3	D12S3	Grape	vitisviniferacdf	2	Day 12	Salinity
VV2_H31	VV2	Control Day 16 Rep 1	11	1	d16C1	Grape	vitisviniferacdf	2	Day 16	Control
VV2_H32	VV2	Control Day 16 Rep 2	11	2	D16C21_1	Grape	vitisviniferacdf	2	Day 16	Control
VV2_H33	VV2	Control Day 16 Rep 3	11	3	D16C3	Grape	vitisviniferacdf	2	Day 16	Control
VV2_H34	VV2	WD Day 16 Rep 1	12	1	d16D1	Grape	vitisviniferacdf	2	Day 16	Water-Deficit
VV2_H35	VV2	WD Day 16 Rep 2	12	2	d16D2	Grape	vitisviniferacdf	2	Day 16	Water-Deficit
VV2_H36	VV2	WD Day 16 Rep 3	12	3	d16D3	Grape	vitisviniferacdf	2	Day 16	Water-Deficit
VV2_H37	VV2	Salt Day 16 Rep 1	13	1	D16S1	Grape	vitisviniferacdf	2	Day 16	Salinity
VV2_H38	VV2	Salt Day 16 Rep 2	13	2	D16S2	Grape	vitisviniferacdf	2	Day 16	Salinity
VV2_H39	VV2	Salt Day 16 Rep 3	13	3	D16S3	Grape	vitisviniferacdf	2	Day 16	Salinity

## Sheet: VV3
hybridization accession no	experiment accession no	sample name	treatment no	replicate no	file name	array name	CDF file name	number of factors	tissue type	Treated or untreated
VV3_H1	VV3	WWPulp1	1	1	JG3_16_05_A	Grape	vitisviniferacdf	2	Pulp	Well watered	****
VV3_H2	VV3	WWPulp2	1	2	JG3_16_05_B	Grape	vitisviniferacdf	2	Pulp	Well watered	****
VV3_H3	VV3	WWPulp3	1	3	JG3_16_05_G	Grape	vitisviniferacdf	2	Pulp	Well watered	****
VV3_H4	VV3	DSPulp1	2	1	JG3_27_05_A	Grape	vitisviniferacdf	2	Pulp	Water deficit	****
VV3_H5	VV3	DSPulp2	2	2	JG3_27_05_B	Grape	vitisviniferacdf	2	Pulp	Water deficit	****
VV3_H6	VV3	DSPulp3	2	3	JG3_27_05_C	Grape	vitisviniferacdf	2	Pulp	Water deficit	****
VV3_H7	VV3	WWSkin1	3	1	JG3_16_05_E	Grape	vitisviniferacdf	2	Skin	Well watered
VV3_H8	VV3	WWSkin2	3	2	JG3_16_05_F	Grape	vitisviniferacdf	2	Skin	Well watered
VV3_H9	VV3	WWSkin3	3	3	JG3_27_05_J	Grape	vitisviniferacdf	2	Skin	Well watered
VV3_H10	VV3	DSSkin1	4	1	JG3_27_05_D	Grape	vitisviniferacdf	2	Skin	Water deficit
VV3_H11	VV3	DSSkin2	4	2	JG3_27_05_E	Grape	vitisviniferacdf	2	Skin	Water deficit
VV3_H12	VV3	DSSkin3	4	3	JG3_27_05_F	Grape	vitisviniferacdf	2	Skin	Water deficit
VV3_H13	VV3	WWSeed1	5	1	JG3_16_05_C	Grape	vitisviniferacdf	2	Seed	Well watered
VV3_H14	VV3	WWSeed2	5	2	JG3_16_05_H	Grape	vitisviniferacdf	2	Seed	Well watered
VV3_H15	VV3	WWSeed3	5	3	JG3_16_05_I	Grape	vitisviniferacdf	2	Seed	Well watered
VV3_H16	VV3	DSSeed1	6	1	JG3_27_05_H	Grape	vitisviniferacdf	2	Seed	Water deficit
VV3_H17	VV3	DSSeed2	6	2	JG3_27_05_I	Grape	vitisviniferacdf	2	Seed	Water deficit
VV3_H18	VV3	DSSeed1	6	3	JG4_1_05_G2	Grape	vitisviniferacdf	2	Seed	Water deficit

## Sheet: VV5
hybridization accession no	sample name	treatment no	replicate no	file name	array name	CDF file name	number of factors	developmental stage	Treated or untreated	cultivar
VV5_H1	CabWWT1R1	1	1	S1M6D30_G	Grape	vitisviniferacdf	3	31	WW	Cab
VV5_H2	CabWWT1R2	1	2	S3M6D30_H	Grape	vitisviniferacdf	3	31	WW	Cab
VV5_H3	CabWWT1R3	1	3	S4M6D30_I	Grape	vitisviniferacdf	3	31	WW	Cab
VV5_H4	ChardWWT1R1	2	1	S1M6D24_A	Grape	vitisviniferacdf	3	31	WW	Chard
VV5_H5	ChardWWT1R2	2	2	S3M6D24_B	Grape	vitisviniferacdf	3	31	WW	Chard
VV5_H6	ChardWWT1R3	2	3	S15M6D24_C	Grape	vitisviniferacdf	3	31	WW	Chard
VV5_H7	CabWDT1R1	3	1	S7M6D30_J	Grape	vitisviniferacdf	3	31	WD	Cab
VV5_H8	CabWDT1R2	3	2	S8M6D30_K	Grape	vitisviniferacdf	3	31	WD	Cab
VV5_H9	CabWDT1R3	3	3	S10M6D30_L	Grape	vitisviniferacdf	3	31	WD	Cab
VV5_H10	ChardWDT1R1	4	1	S17M6D24_D	Grape	vitisviniferacdf	3	31	WD	Chard
VV5_H11	ChardWDT1R2	4	2	S21M6D24_E	Grape	vitisviniferacdf	3	31	WD	Chard
VV5_H12	ChardWDT1R3	4	3	S23M6D24_F	Grape	vitisviniferacdf	3	31	WD	Chard
VV5_H13	CabWWT2R1	5	1	S1M7D21_A	Grape	vitisviniferacdf	3	32	WW	Cab
VV5_H14	CabWWT2R2	5	2	S3M7D21_B	Grape	vitisviniferacdf	3	32	WW	Cab
VV5_H15	CabWWT2R3	5	3	S4M7D21_C	Grape	vitisviniferacdf	3	32	WW	Cab
VV5_H16	ChardWWT2R1	6	1	S1M7D15_G	Grape	vitisviniferacdf	3	32	WW	Chard
VV5_H17	ChardWDT2R2	6	2	S3M7D15_H	Grape	vitisviniferacdf	3	32	WW	Chard
VV5_H18	ChardWWT2R3	6	3	S15M7D15_I	Grape	vitisviniferacdf	3	32	WW	Chard
VV5_H19	CabWDT2R1	7	1	S7M7D21_D	Grape	vitisviniferacdf	3	32	WD	Cab
VV5_H20	CabWDT2R2	7	2	S8M7D21_E	Grape	vitisviniferacdf	3	32	WD	Cab
VV5_H21	CabWDT2R3	7	3	S10M7D21_F	Grape	vitisviniferacdf	3	32	WD	Cab
VV5_H22	ChardWDT2R1	8	1	S17M7D15_J	Grape	vitisviniferacdf	3	32	WD	Chard
VV5_H23	ChardWDT2R2	8	2	S21M7D15_K	Grape	vitisviniferacdf	3	32	WD	Chard
VV5_H24	ChardWDT2R3	8	3	S23M7D15_L	Grape	vitisviniferacdf	3	32	WD	Chard
VV5_H25	CabWWT3R1	9	1	S1M7D28	Grape	vitisviniferacdf	3	33	WW	Cab
VV5_H26	CabWWT3R2	9	2	S3M7D28	Grape	vitisviniferacdf	3	33	WW	Cab
VV5_H27	CabWWT3R3	9	3	S4M7D28	Grape	vitisviniferacdf	3	33	WW	Cab
VV5_H28	ChardWWT3R1	10	1	S1M7D22	Grape	vitisviniferacdf	3	33	WW	Chard
VV5_H29	ChardWWT3R2	10	2	S3M7D22	Grape	vitisviniferacdf	3	33	WW	Chard
VV5_H30	ChardWWT3R3	10	3	S15M7D22	Grape	vitisviniferacdf	3	33	WW	Chard
VV5_H31	CabWDT3R1	11	1	S7M7D28	Grape	vitisviniferacdf	3	33	WD	Cab
VV5_H32	CabWDT3R2	11	2	S8M7D28	Grape	vitisviniferacdf	3	33	WD	Cab
VV5_H33	CabWDT3R3	11	3	S10M7D28	Grape	vitisviniferacdf	3	33	WD	Cab
VV5_H34	ChardWDT3R1	12	1	S17M7D22	Grape	vitisviniferacdf	3	33	WD	Chard
VV5_H35	ChardWDT3R2	12	2	S21M7D22	Grape	vitisviniferacdf	3	33	WD	Chard
VV5_H36	ChardWDT3R3	12	3	S23M7D22	Grape	vitisviniferacdf	3	33	WD	Chard
VV5_H37	CabWWT4R1	13	1	S1M8D04	Grape	vitisviniferacdf	3	34	WW	Cab
VV5_H38	CabWWT4R2	13	2	S3M8D04	Grape	vitisviniferacdf	3	34	WW	Cab
VV5_H39	CabWWT4R3	13	3	S4M8D04	Grape	vitisviniferacdf	3	34	WW	Cab
VV5_H40	ChardWWT4R1	14	1	S1M7D29	Grape	vitisviniferacdf	3	34	WW	Chard
VV5_H41	ChardWWT4R2	14	2	S3M7D29	Grape	vitisviniferacdf	3	34	WW	Chard
VV5_H42	ChardWWT4R3	14	3	S15M7D29	Grape	vitisviniferacdf	3	34	WW	Chard
VV5_H43	CabWDT4R1	15	1	S7M8D04	Grape	vitisviniferacdf	3	34	WD	Cab
VV5_H44	CabWDT4R2	15	2	S8M8D04	Grape	vitisviniferacdf	3	34	WD	Cab
VV5_H45	CabWDT4R3	15	3	S10M8D04	Grape	vitisviniferacdf	3	34	WD	Cab
VV5_H46	ChardWDT4R1	16	1	S17M7D29	Grape	vitisviniferacdf	3	34	WD	Chard
VV5_H47	ChardWDT4R2	16	2	S21M7D29	Grape	vitisviniferacdf	3	34	WD	Chard
VV5_H48	ChardWDT4R3	16	3	S23M7D29	Grape	vitisviniferacdf	3	34	WD	Chard
VV5_H49	CabWWT5R1	17	1	S1M8D11_A	Grape	vitisviniferacdf	3	35	WW	Cab
VV5_H50	CabWWT5R2	17	2	S3M8D11_B	Grape	vitisviniferacdf	3	35	WW	Cab
VV5_H51	CabWWT5R3	17	3	S4M8D11_C	Grape	vitisviniferacdf	3	35	WW	Cab
VV5_H52	ChardWWT5R1	18	1	S1M8D5_G	Grape	vitisviniferacdf	3	35	WW	Chard
VV5_H53	ChardWWT5R2	18	2	S3M8D5_H	Grape	vitisviniferacdf	3	35	WW	Chard
VV5_H54	ChardWWT5R3	18	3	S15M8D5_I	Grape	vitisviniferacdf	3	35	WW	Chard
VV5_H55	CabWDT5R1	19	1	S7M8D11_D	Grape	vitisviniferacdf	3	35	WD	Cab
VV5_H56	CabWDT5R2	19	2	S8M8D11_E	Grape	vitisviniferacdf	3	35	WD	Cab
VV5_H57	CabWDT5R3	19	3	S10M8D11_F	Grape	vitisviniferacdf	3	35	WD	Cab
VV5_H58	ChardWDT5R1	20	1	S17M8D5_J	Grape	vitisviniferacdf	3	35	WD	Chard
VV5_H59	ChardWDT5R2	20	2	S21M8D5_K	Grape	vitisviniferacdf	3	35	WD	Chard
VV5_H60	ChardWDT5R3	20	3	S23M8D5_L	Grape	vitisviniferacdf	3	35	WD	Chard
VV5_H61	CabWWT6R1	21	1	S1M9D01_A	Grape	vitisviniferacdf	3	36	WW	Cab
VV5_H62	CabWWT6R2	21	2	S3M9D01_B	Grape	vitisviniferacdf	3	36	WW	Cab
VV5_H63	CabWWT6R3	21	3	S4M9D01_C	Grape	vitisviniferacdf	3	36	WW	Cab
VV5_H64	ChardWWT6R1	22	1	S1M8D26_G	Grape	vitisviniferacdf	3	36	WW	Chard
VV5_H65	ChardWWT6R2	22	2	S3M8D26_H	Grape	vitisviniferacdf	3	36	WW	Chard
VV5_H66	ChardWWT6R3	22	3	S15M8D26_I	Grape	vitisviniferacdf	3	36	WW	Chard
VV5_H67	CabWDT6R1	23	1	S7M9D01_D	Grape	vitisviniferacdf	3	36	WD	Cab
VV5_H68	CabWDT6R2	23	2	S8M9D01_E	Grape	vitisviniferacdf	3	36	WD	Cab
VV5_H69	CabWDT6R3	23	3	S10M9D01_F	Grape	vitisviniferacdf	3	36	WD	Cab
VV5_H70	ChardWDT6R1	24	1	S17M8D26_J	Grape	vitisviniferacdf	3	36	WD	Chard
VV5_H71	ChardWDT6R2	24	2	S21M8D26_K	Grape	vitisviniferacdf	3	36	WD	Chard
VV5_H72	ChardWDT6R3	24	3	S23M8D26_L	Grape	vitisviniferacdf	3	36	WD	Chard
VV5_H73	CabWWT7R1	25	1	S1M9D22_G	Grape	vitisviniferacdf	3	38	WW	Cab
VV5_H74	CabWWT7R2	25	2	S3M9D22_H	Grape	vitisviniferacdf	3	38	WW	Cab
VV5_H75	CabWWT7R3	25	3	S4M9D22_I	Grape	vitisviniferacdf	3	38	WW	Cab
VV5_H76	ChardWWT7R1	26	1	S1M9D16_A	Grape	vitisviniferacdf	3	38	WW	Chard
VV5_H77	ChardWWT7R2	26	2	S3M9D16_B	Grape	vitisviniferacdf	3	38	WW	Chard
VV5_H78	ChardWWT7R3	26	3	S15M9D16_C	Grape	vitisviniferacdf	3	38	WW	Chard
VV5_H79	CabWDT7R1	27	1	S7M9D22_J	Grape	vitisviniferacdf	3	38	WD	Cab
VV5_H80	CabWDT7R2	27	2	S8M9D22_K	Grape	vitisviniferacdf	3	38	WD	Cab
VV5_H81	CabWDT7R3	27	3	S10M9D22_L	Grape	vitisviniferacdf	3	38	WD	Cab
VV5_H82	ChardWDT7R1	28	1	S17M9D16_D	Grape	vitisviniferacdf	3	38	WD	Chard
VV5_H83	ChardWDT7R2	28	2	S21M9D16_E	Grape	vitisviniferacdf	3	38	WD	Chard
VV5_H84	ChardWDT7R3	28	3	S23M9D16_F	Grape	vitisviniferacdf	3	38	WD	Chard

## Sheet: VV7
hybridization accession no	experiment accession no	sample name	treatment no	replicate no	file name	array name	CDF file name	number of factors	biotic stress
VV7_H1	VV7	Carmenere_Infected	1	1	AV2_24_05_Infected1	Grape	vitisviniferacdf	1	virus infection	****
VV7_H2	VV7	Carmenere_Infected	1	2	AV2_24_05_Infected2	Grape	vitisviniferacdf	1	virus infection	****
VV7_H3	VV7	Carmenere_Infected	1	3	AV2_24_05_Infected3	Grape	vitisviniferacdf	1	virus infection
VV7_H4	VV7	Carmenere_Healthy_Plants	2	1	AV2_24_05_Control1	Grape	vitisviniferacdf	1	control	****
VV7_H5	VV7	Carmenere_Healthy_Plants	2	2	AV2_24_05_Control2	Grape	vitisviniferacdf	1	control
VV7_H6	VV7	Carmenere_Healthy_Plants	2	3	AV2_24_05_Control3	Grape	vitisviniferacdf	1	control

## Sheet: VV9
hybridization accession no	experiment accession no	sample name	treatment no	replicate no	file name	array name	CDF file name	number of factors	developmental stage	temperature
VV9_H1	VV9	High_2wks_Rep1	1	1	CS12	Grape	vitisviniferacdf	2	2 weeks	High temperature
VV9_H2	VV9	High_2wks_Rep2	1	2	CS32	Grape	vitisviniferacdf	2	2 weeks	High temperature
VV9_H3	VV9	Cont_2wks_Rep1	2	1	CS22	Grape	vitisviniferacdf	2	2 weeks	Control
VV9_H4	VV9	Cont_2wks_Rep2	2	2	CS42	Grape	vitisviniferacdf	2	2 weeks	Control
VV9_H5	VV9	High_4wks_Rep1	3	1	CS14	Grape	vitisviniferacdf	2	4 weeks	High temperature
VV9_H6	VV9	High_4wks_Rep2	3	2	CS34	Grape	vitisviniferacdf	2	4 weeks	High temperature
VV9_H7	VV9	Cont_4wks_Rep1	4	1	CS24	Grape	vitisviniferacdf	2	4 weeks	Control
VV9_H8	VV9	Cont_4wks_Rep2	4	2	CS44	Grape	vitisviniferacdf	2	4 weeks	Control
VV9_H9	VV9	High_6wks_Rep1	5	1	CS16	Grape	vitisviniferacdf	2	6 weeks	High temperature
VV9_H10	VV9	High_6wks_Rep2	5	2	CS36	Grape	vitisviniferacdf	2	6 weeks	High temperature
VV9_H11	VV9	Cont_6wks_Rep1	6	1	CS26	Grape	vitisviniferacdf	2	6 weeks	Control
VV9_H12	VV9	Cont_6wks_Rep2	6	2	CS46	Grape	vitisviniferacdf	2	6 weeks	Control

## Sheet: VV11
hybridization accession no	experiment accession no	sample name	treatment no	replicate no	file name	array name	CDF file name	number of factors	year	developmental stage
VV11_H1	VV11	33EL03_1	1	1	1_03	Grape	vitisviniferacdf	2	2003	UD:0000034 33E-L,	****
VV11_H2	VV11	33EL03_2	1	2	2_03	Grape	vitisviniferacdf	2	2003	UD:0000034 33E-L,	****
VV11_H3	VV11	33EL03_3	1	3	3_03	Grape	vitisviniferacdf	2	2003	UD:0000034 33E-L,	****
VV11_H4	VV11	34EL03_1	2	1	4_03	Grape	vitisviniferacdf	2	2003	UD:0000035 34E-L,	****
VV11_H5	VV11	34EL03_2	2	2	5_03	Grape	vitisviniferacdf	2	2003	UD:0000035 34E-L,	****
VV11_H6	VV11	34EL03_3	2	3	6_03	Grape	vitisviniferacdf	2	2003	UD:0000035 34E-L,	****
VV11_H7	VV11	36EL03_1	3	1	7_03	Grape	vitisviniferacdf	2	2003	UD:0000037 36E-L,	****
VV11_H8	VV11	36EL03_2	3	2	8_03	Grape	vitisviniferacdf	2	2003	UD:0000037 36E-L,	****
VV11_H9	VV11	36EL03_3	3	3	9_03	Grape	vitisviniferacdf	2	2003	UD:0000037 36E-L,	****
VV11_H10	VV11	33EL05_1	4	1	10_05	Grape	vitisviniferacdf	2	2005	UD:0000034 33E-L,
VV11_H11	VV11	33EL05_2	4	2	11_05	Grape	vitisviniferacdf	2	2005	UD:0000034 33E-L,
VV11_H12	VV11	33EL05_3	4	3	12_05	Grape	vitisviniferacdf	2	2005	UD:0000034 33E-L,
VV11_H13	VV11	34EL05_1	5	1	13_05	Grape	vitisviniferacdf	2	2005	UD:0000035 34E-L,
VV11_H14	VV11	34EL05_2	5	2	14_05	Grape	vitisviniferacdf	2	2005	UD:0000035 34E-L,
VV11_H15	VV11	34EL05_3	5	3	15_05	Grape	vitisviniferacdf	2	2005	UD:0000035 34E-L,	****
VV11_H16	VV11	36EL05_1	6	1	16_05	Grape	vitisviniferacdf	2	2005	UD:0000037 36E-L,	****
VV11_H17	VV11	36EL05_2	6	2	17_05	Grape	vitisviniferacdf	2	2005	UD:0000037 36E-L,	****
VV11_H18	VV11	36EL05_3	6	3	18_05	Grape	vitisviniferacdf	2	2005	UD:0000037 36E-L,	****
VV11_H19	VV11	33EL06_1	7	1	19_06	Grape	vitisviniferacdf	2	2006	UD:0000034 33E-L,	****
VV11_H20	VV11	33EL06_2	7	2	20_06	Grape	vitisviniferacdf	2	2006	UD:0000034 33E-L,	****
VV11_H21	VV11	33EL06_3	7	3	21_06	Grape	vitisviniferacdf	2	2006	UD:0000034 33E-L,	****
VV11_H22	VV11	34EL06_1	8	1	22_06	Grape	vitisviniferacdf	2	2006	UD:0000035 34E-L,	****
VV11_H23	VV11	34EL06_2	8	2	23_06	Grape	vitisviniferacdf	2	2006	UD:0000035 34E-L,
VV11_H24	VV11	34EL06_3	8	3	24_06	Grape	vitisviniferacdf	2	2006	UD:0000035 34E-L,	****
VV11_H25	VV11	36EL06_1	9	1	25_06	Grape	vitisviniferacdf	2	2006	UD:0000037 36E-L,	****
VV11_H26	VV11	36EL06_2	9	2	26_06	Grape	vitisviniferacdf	2	2006	UD:0000037 36E-L,	****
VV11_H27	VV11	36EL06_3	9	3	27_06	Grape	vitisviniferacdf	2	2006	UD:0000037 36E-L,	****

## Sheet: VV12
hybridization accession no	experiment accession no	sample name	treatment no	replicate no	file name	array name	CDF file name	number of factors	treated or untreated	time
VV12_H1	VV12	C1-I0	1	1	C1-I0 V. vinifera	Grape	vitisviniferacdf	2	PM-inoculated	0 hai	****
VV12_H2	VV12	C2-I0	1	2	C2-I0 V. vinifera	Grape	vitisviniferacdf	2	PM-inoculated	0 hai
VV12_H3	VV12	C5-I0	1	3	C5-I0 V. vinifera	Grape	vitisviniferacdf	2	PM-inoculated	0 hai	****
VV12_H4	VV12	C1-I4	2	1	C1-I4 V. vinifera	Grape	vitisviniferacdf	2	PM-inoculated	4 hai
VV12_H5	VV12	C2-I4	2	2	C2-I4 V. vinifera	Grape	vitisviniferacdf	2	PM-inoculated	4 hai
VV12_H6	VV12	C5-I4	2	3	C5-I4 V. vinifera	Grape	vitisviniferacdf	2	PM-inoculated	4 hai	****
VV12_H7	VV12	C1-I8	3	1	C1-I8 V. vinifera	Grape	vitisviniferacdf	2	PM-inoculated	8 hai
VV12_H8	VV12	C2-I8	3	2	C2-I8 V. vinifera	Grape	vitisviniferacdf	2	PM-inoculated	8 hai	****
VV12_H9	VV12	C5-I8	3	3	C5-I8 V. vinifera	Grape	vitisviniferacdf	2	PM-inoculated	8 hai
VV12_H10	VV12	C1-I12	4	1	C1-I12 V. vinifera	Grape	vitisviniferacdf	2	PM-inoculated	12 hai	****
VV12_H11	VV12	C2-I12	4	2	C2-I12 V. vinifera	Grape	vitisviniferacdf	2	PM-inoculated	12 hai
VV12_H12	VV12	C5-I12	4	3	C5-I12 V. vinifera	Grape	vitisviniferacdf	2	PM-inoculated	12 hai
VV12_H13	VV12	C1-I24	5	1	C1-I24 V. vinifera	Grape	vitisviniferacdf	2	PM-inoculated	24 hai
VV12_H14	VV12	C2-I24	5	2	C2-I24 V. vinifera	Grape	vitisviniferacdf	2	PM-inoculated	24 hai	****
VV12_H15	VV12	C5-I24	5	3	C5-I24 V. vinifera	Grape	vitisviniferacdf	2	PM-inoculated	24 hai	****
VV12_H16	VV12	C1-I48	6	1	C1-I48 V. vinifera	Grape	vitisviniferacdf	2	PM-inoculated	48 hai
VV12_H17	VV12	C2-I48	6	2	C2-I48 V. vinifera	Grape	vitisviniferacdf	2	PM-inoculated	48 hai
VV12_H18	VV12	C5-I48	6	3	C5-I48 V. vinifera	Grape	vitisviniferacdf	2	PM-inoculated	48 hai	****
VV12_H19	VV12	C1-M0	7	1	C1-M0 V. vinifera	Grape	vitisviniferacdf	2	mock-inoculated	0 hai	****
VV12_H20	VV12	C2-M0	7	2	C2-M0 V. vinifera	Grape	vitisviniferacdf	2	mock-inoculated	0 hai	****
VV12_H21	VV12	C5-M0	7	3	C5-M0 V. vinifera	Grape	vitisviniferacdf	2	mock-inoculated	0 hai	****
VV12_H22	VV12	C1-M4	8	1	C1-M4 V. vinifera	Grape	vitisviniferacdf	2	mock-inoculated	4 hai	****
VV12_H23	VV12	C2-M4	8	2	C2-M4 V. vinifera	Grape	vitisviniferacdf	2	mock-inoculated	4 hai	****
VV12_H24	VV12	C5-M4	8	3	C5-M4 V. vinifera	Grape	vitisviniferacdf	2	mock-inoculated	4 hai
VV12_H25	VV12	C1-M8	9	1	C1-M8 V. vinifera	Grape	vitisviniferacdf	2	mock-inoculated	8 hai
VV12_H26	VV12	C2-M8	9	2	C2-M8 V. vinifera	Grape	vitisviniferacdf	2	mock-inoculated	8 hai
VV12_H27	VV12	C5-M8	9	3	C5-M8 re-hyb V. vinifera	Grape	vitisviniferacdf	2	mock-inoculated	8 hai
VV12_H28	VV12	C1-M12	10	1	C1-M12 V. vinifera	Grape	vitisviniferacdf	2	mock-inoculated	12 hai
VV12_H29	VV12	C2-M12	10	2	C2-M12 V. vinifera	Grape	vitisviniferacdf	2	mock-inoculated	12 hai
VV12_H30	VV12	C5-M12	10	3	C5-M12 V. vinifera	Grape	vitisviniferacdf	2	mock-inoculated	12 hai
VV12_H31	VV12	C1-M24	11	1	C1-M24 V. vinifera	Grape	vitisviniferacdf	2	mock-inoculated	24 hai
VV12_H32	VV12	C2-M24	11	2	C2-M24 V. vinifera	Grape	vitisviniferacdf	2	mock-inoculated	24 hai	****
VV12_H33	VV12	C5-M24	11	3	C5-M24 V. vinifera	Grape	vitisviniferacdf	2	mock-inoculated	24 hai	****
VV12_H34	VV12	C1-M48	12	1	C1-M48 V. vinifera	Grape	vitisviniferacdf	2	mock-inoculated	48 hai	****
VV12_H35	VV12	C2-M48	12	2	C2-M48 V. vinifera	Grape	vitisviniferacdf	2	mock-inoculated	48 hai	****
VV12_H36	VV12	C5-M48	12	3	C5-M48 V. vinifera	Grape	vitisviniferacdf	2	mock-inoculated	48 hai	****

## Sheet: VV14
hybridization accession no	experiment accession no	sample name	treatment no	replicate no	file name	array name	CDF file name	number of factors	genotype	disease type
VV14_H1	VV14	CH_BN_r1	1	1	4Chardonnay_LN	Grape	vitisviniferacdf	2	Chardonnay	Bois Noir infected
VV14_H2	VV14	CH_BN_r2	1	2	9_Chardonnay_LN	Grape	vitisviniferacdf	2	Chardonnay	Bois Noir infected	****
VV14_H3	VV14	CH_BN_r3	1	3	11_Chardonnay_LN	Grape	vitisviniferacdf	2	Chardonnay	Bois Noir infected
VV14_H4	VV14	CH_CTR_r1	2	1	5_Chardonnay_CTR	Grape	vitisviniferacdf	2	Chardonnay	Healthy
VV14_H5	VV14	CH_CTR_r2	2	2	10_Chardonnay_CTR	Grape	vitisviniferacdf	2	Chardonnay	Healthy
VV14_H6	VV14	CH_CTR_r3	2	3	12_Chardonnay_CTR	Grape	vitisviniferacdf	2	Chardonnay	Healthy
VV14_H7	VV14	IM_BN_r1	3	1	13_IncrocioManzoni_LN	Grape	vitisviniferacdf	2	Incrocio Manzoni	Bois Noir infected
VV14_H8	VV14	IM_BN_r2	3	2	14_incrocioManzoni_LN	Grape	vitisviniferacdf	2	Incrocio Manzoni	Bois Noir infected
VV14_H9	VV14	IM_CTR_r1	4	1	2_IncrocioManzoni_CTR	Grape	vitisviniferacdf	2	Incrocio Manzoni	Healthy
VV14_H10	VV14	IM_CTR_r2	4	2	7_incrocioManzoni_CTR	Grape	vitisviniferacdf	2	Incrocio Manzoni	Healthy

## Sheet: VV15
hybridization accession no	experiment accession no	sample name	treatment no	replicate no	file name	array name	CDF file name	number of factors	developmental stage name	berry position	plant
VV15_H1	VV15	GSM287869:Green hard berry C3 from plant 1 cluster distal position, biological rep 1	1	1	'GSM287869_C3'	Grape	vitisviniferacdf	3	green hard	distal	1
VV15_H2	VV15	GSM287871:Green hard berry C4 from plant 1 cluster distal position, biological rep 2	1	2	'GSM287871_C4'	Grape	vitisviniferacdf	3	green hard	distal	1
VV15_H3	VV15	GSM287877:Green hard berry B12 from plant 2 cluster distal position, biological rep 1	2	1	'GSM287877_B12'	Grape	vitisviniferacdf	3	green hard	distal	2
VV15_H4	VV15	GSM287879:Green hard berry C19 from plant 2 cluster distal position, biological rep 2	2	2	'GSM287879_C19'	Grape	vitisviniferacdf	3	green hard	distal	2
VV15_H5	VV15	GSM287866:Green hard berry B21 from plant 1 cluster proximal position, biological rep 1	3	1	'GSM287866_B21'	Grape	vitisviniferacdf	3	green hard	proximal	1
VV15_H6	VV15	GSM287867:Green hard berry C1 from plant 1 cluster proximal position, biological rep 2	3	2	'GSM287867_C1'	Grape	vitisviniferacdf	3	green hard	proximal	1
VV15_H7	VV15	GSM287873:Green hard berry B9 from plant 2 cluster proximal position, biological rep 1	4	1	'GSM287873_B9'	Grape	vitisviniferacdf	3	green hard	proximal	2
VV15_H8	VV15	GSM287875:Green hard berry C17 from plant 2 cluster proximal position, biological rep 2	4	2	'GSM287875_C17'	Grape	vitisviniferacdf	3	green hard	proximal	2
VV15_H9	VV15	GSM287883:Green soft berry A23 from plant 1 cluster distal position, biological rep 1	5	1	'GSM287883_A23'	Grape	vitisviniferacdf	3	green soft	distal	1
VV15_H10	VV15	GSM287884:Green soft berry C7 from plant 1 cluster distal position, biological rep 2	5	2	'GSM287884_C7'	Grape	vitisviniferacdf	3	green soft	distal	1
VV15_H11	VV15	GSM287887:Green soft berry C23 from plant 2 cluster distal position, biological rep 1	6	1	'GSM287887_C23'	Grape	vitisviniferacdf	3	green soft	distal	2
VV15_H12	VV15	GSM287888:Green soft berry C24 from plant 2 cluster distal position, biological rep 2	6	2	'GSM287888_C24'	Grape	vitisviniferacdf	3	green soft	distal	2
VV15_H13	VV15	GSM287881:Green soft berry B10 from plant 1 cluster proximal position, biological rep 1	7	1	'GSM287881_B10'	Grape	vitisviniferacdf	3	green soft	proximal	1
VV15_H14	VV15	GSM287882:Green soft berry A21 from plant 1 cluster proximal position, biological rep 2	7	2	'GSM287882_A21'	Grape	vitisviniferacdf	3	green soft	proximal	1
VV15_H15	VV15	GSM287885:Green soft berry A22 from plant 2 cluster proximal position, biological rep 1	8	1	'GSM287885_A22'	Grape	vitisviniferacdf	3	green soft	proximal	2
VV15_H16	VV15	GSM287886:Green soft berry C22 from plant 2 cluster proximal position, biological rep 2	8	2	'GSM287886_C22'	Grape	vitisviniferacdf	3	green soft	proximal	2
VV15_H17	VV15	GSM287892:Pink soft berry C11 from plant 1 cluster distal position, biological rep 1	9	1	'GSM287892_C11'	Grape	vitisviniferacdf	3	pink soft	distal	1
VV15_H18	VV15	GSM287893:Pink soft berry C12 from plant 1 cluster distal position, biological rep 2	9	2	'GSM287893_C12'	Grape	vitisviniferacdf	3	pink soft	distal	1
VV15_H19	VV15	GSM287895:Pink soft berry B13 from plant 2 cluster distal position, biological rep 1	10	1	'GSM287895_B13'	Grape	vitisviniferacdf	3	pink soft	distal	2
VV15_H20	VV15	GSM287896:Pink soft berry C27 from plant 2 cluster distal position, biological rep 2	10	2	'GSM287896_C27'	Grape	vitisviniferacdf	3	pink soft	distal	2
VV15_H21	VV15	GSM287889:Pink soft berry B8 from plant 1 cluster proximal position, biological rep 1	11	1	'GSM287889_B8'	Grape	vitisviniferacdf	3	pink soft	proximal	1
VV15_H22	VV15	GSM287891:Pink soft berry B23 from plant 1 cluster proximal position, biological rep 2	11	2	'GSM287891_B23'	Grape	vitisviniferacdf	3	pink soft	proximal	1
VV15_H23	VV15	GSM287890:Pink soft berry C25 from plant 2 cluster proximal position, biological rep 1	12	1	'GSM287890_C25'	Grape	vitisviniferacdf	3	pink soft	proximal	2
VV15_H24	VV15	GSM287894:Pink soft berry C26 from plant 2 cluster proximal position, biological rep 2	12	2	'GSM287894_C26'	Grape	vitisviniferacdf	3	pink soft	proximal	2
VV15_H25	VV15	GSM287900:Red soft berry C15 from plant 1 cluster distal position, biological rep 1	13	1	'GSM287900_C15'	Grape	vitisviniferacdf	3	red soft	distal	1
VV15_H26	VV15	GSM287901:Red soft berry C16 from plant 1 cluster distal position, biological rep 2	13	2	'GSM287901_C16'	Grape	vitisviniferacdf	3	red soft	distal	1
VV15_H27	VV15	GSM287903:Red soft berry A7 from plant 2 cluster distal position, biological rep 1	14	1	'GSM287903_A7'	Grape	vitisviniferacdf	3	red soft	distal	2
VV15_H28	VV15	GSM287904:Red soft berry C31 from plant 2 cluster distal position, biological rep 2	14	2	'GSM287904_C31'	Grape	vitisviniferacdf	3	red soft	distal	2
VV15_H29	VV15	GSM287898:Red soft berry B14 from plant 1 cluster proximal position, biological rep 1	15	1	'GSM287898_B14'	Grape	vitisviniferacdf	3	red soft	proximal	1
VV15_H30	VV15	GSM287899:Red soft berry C13 from plant 1 cluster proximal position, biological rep 2	15	2	'GSM287899_C13'	Grape	vitisviniferacdf	3	red soft	proximal	1
VV15_H31	VV15	GSM287897:Red soft berry C29 from plant 2 cluster proximal position, biological rep 1	16	1	'GSM287897_C29'	Grape	vitisviniferacdf	3	red soft	proximal	2
VV15_H32	VV15	GSM287902:Red soft berry C30 from plant 2 cluster proximal position, biological rep 2	16	2	'GSM287902_C30'	Grape	vitisviniferacdf	3	red soft	proximal	2

[truncated: 20 more sheets: VV16, VV17, VV28, VV29, VV31, VV1524, VV3045, VV1950, VV40, VV41, GSE32343, GSE36128, GSE36234, GSE36632, GSE40487, GSE41633, E-MEXP-3803, Berry-related, Stress-related, Berry(healthy)]
