# Supplementary material for: VTCdb: a gene co-expression database for the crop species Vitis vinifera (grapevine)
Source: BMC Genomics. 2013 Dec 16;14:882. doi: 10.1186/1471-2164-14-882 (PMC3904201; doi:10.1186/1471-2164-14-882)
Supplement: Additional file 3 — Excel file containing twelve worksheets with a list of co-expressed genes (HRR ≤ 350, P-value < 0.01) for grapevine CEB1 (Table S1), a list of all GO terms enriched associated with CEB1 co-expressed genes (Table S2), a table containing the expression specificity of CEB1 (Table S3), a list of genes and associated information from module All_MCL_6 (Table S4), a list of all GO terms enriched in module All_MCL_6 (Table S5), a table containing the expression specificity of module All_MCL_6 (Table S6), a list containing the significantly connected clusters to module All_MCL_6 (Table S7), screenshots of the utility and output of keyword query using ‘GO:0009698’ as input (Figure S1), a list of genes and associated information from module All_HCCA_181 (Table S8), and a list of all GO terms enriched in module All_HCCA_181 (Table S9), a table containing the expression specificity of module All_HCCA_181 (Table S10), a list containing the significantly connected clusters to module All_HCCA_181 (Table S11). [file 1471-2164-14-882-S3.xlsx]

## Sheet: Table 1
Target	Symbol	PCC	All	Berry	Stress	Functional<br />annotation	Psort	Vitisnet molecular network
VIT_17s0000g00430	BHLHDOM_62	0.85659	2	52	89	Basic helix-loop-helix (bHLH) family	N	vv60011BHLH
VIT_04s0023g03230	SAUR9	0.8442	4	148	117	Auxin-responsive SAUR9	M N CY/M CY/N	vv30003Auxin signaling
VIT_01s0244g00150	ARF2_2	0.83755	6	1130	210	Auxin response factor 2	N	vv30003Auxin signaling vv60004ARF
VIT_08s0040g01190	SDR	0.84421	7	1541	73	3-oxoacyl-reductase, chloroplast precursor	CY CY/PM C CY/N	vv10061Fatty acid biosynthesis vv11040Biosynthesis of unsaturated fatty acids
VIT_19s0090g00960	Unknown	0.83214	9	887	512	Unknown	C PM M/PM VM CYS/PM CY/PM	ND
VIT_18s0001g01130	EXPA11	0.83303	10	2	104	Alpha-expansin 11	C	vv30003Auxin signaling
VIT_04s0008g06400	TPR1	0.83052	10	2760	14	TPR1 (topless-related 1)	C/M M C	vv30003Auxin signaling
VIT_05s0020g01490	RALFL33	0.82864	11	101	239	Rapid ALkalinization Factor RALFL33	EX	ND
VIT_19s0015g02680	GSTU25	0.84489	12	2001	89	Glutathione S-transferase 25 GSTU25	N CY	vv10480Glutathione metabolism
VIT_06s0004g04490	Unknown protein	0.82387	12	10	948	Unknown protein	CY/N N CY	ND
VIT_11s0052g00630	Metallothionein	0.81209	13	43	108	Metallothionein	N	ND
VIT_05s0029g00140	ERF062	0.81178	14	121	65	Ethylene-responsive transcription factor ERF062	N	vv30008Ethylene signaling vv60003AP2 EREBP
VIT_18s0075g00340	SPS4F	0.81064	17	982	76	Sucrose-phosphate synthase - like protein	C M CY	vv10500Starch and sucrose metabolism
VIT_00s0374g00050	PUB8	0.80823	19	213	113	U-box domain containing protein	C	ND
VIT_18s0001g08060	Unknown	0.83621	22	99	450	Unknown	N	ND
VIT_12s0142g00160	Unknown protein	0.80287	26	163	184	Unknown protein	M C/M N	ND
VIT_04s0023g02820	TM6APETALA3_2	0.80151	27	3	277	MADS box transcription factor TM6 (TM6) APETALA3	N	vv30008Ethylene signaling vv30009Flower development vv60042MADS
VIT_08s0040g02610	Unknown	0.79565	30	151	3657	Unknown	N	ND
VIT_02s0025g01450	Unknown protein	0.79374	32	167	78	Unknown protein	C N EX CYS/N N/PM M CY/N	ND
VIT_01s0011g05110	MLP43	0.84002	33	468	355	Major latex protein 22	CYS	ND
VIT_17s0000g00410	No hit	0.8094	33	203	2998	No hit	C	ND
VIT_07s0031g00420	SHINE1_2	0.79188	33	52	967	SHN1 (SHINE 1)	ND	vv30008Ethylene signaling vv60003AP2 EREBP
VIT_11s0118g00390	oxidoreductase	0.78961	34	10704	22	Oxidoreductase, 2OG-Fe(II) oxygenase	N C	ND
VIT_06s0004g02560	grip22	0.80935	35	489	64	Kiwellin Ripening-related protein grip22	EX	ND
VIT_19s0014g00450	PMR5	0.78875	35	134	430	PMR5 (powdery mildew resistant 5)	EX	ND
VIT_05s0049g00760	No hit	0.81057	36	707	254	No hit	EX	ND
VIT_15s0021g00220	ABCC15	0.78811	36	18	191	ABC transporter C member 15	PM CY	vv52010ABC transporters
VIT_05s0049g00510	ERF1_8	0.80514	37	393	171	Ethylene response factor ERF1	N	vv30008Ethylene signaling vv30011Jasmonate signaling vv60003AP2 EREBP
VIT_02s0012g00090	MORN repeat /phosphatidylinositol-4-phosphate 5-kinase	0.80571	38	65	123	Phosphatidylinositol-4-phosphate 5-kinase	C/M M C VM EX N	vv10562Inositol phosphate metabolism vv34070Phosphatidylinositol signaling system vv44810Regulation of actin cytoskeleton vv50110Protein coat
VIT_19s0177g00230	Unknown	0.78626	40	524	13	Unknown	N	ND
VIT_08s0056g01240	No hit	0.807	41	225	234	No hit	C	ND
VIT_08s0007g05210	AAPREL	0.78478	42	400	6	Amino acid permease	PM	vv50123Porters cat 18 to 29
VIT_02s0033g00450	VVMYBA3	0.78263	44	152	407	Myb VvMYBA3 [Vitis vinifera]	N	vv60044MYB
VIT_10s0116g00570	NTF2B	0.78735	44	1656	1895	Nuclear transport factor 2B	N	vv50133Primary active transporter cat A9 to A18
VIT_13s0019g00460	Unknown protein	0.78569	45	266	2921	Unknown protein	C	ND
VIT_02s0033g00390	MYB113_11	0.78418	46	223	611	Myb domain protein 113	N	vv60044MYB
VIT_19s0015g02590	GSTU25	0.78152	46	5897	981	Glutathione S-transferase 25 GSTU25	CY	vv10480Glutathione metabolism
VIT_00s0233g00180	FMO	0.77918	49	15	6	flavin-containing monooxygenase 3	CY	vv11000Single reactions
VIT_10s0071g00890	Unknown protein	0.79998	49	974	175	Unknown protein	CY CY/P ER/PM ER C/M M C	ND
VIT_11s0037g01230	BHLHDOM_32	0.77788	50	380	19	Basic helix-loop-helix (bHLH) family	N	vv60011BHLH
VIT_18s0089g00410	SPS4F	0.77935	51	672	99	Sucrose-phosphate synthase 1	N CY	vv10500Starch and sucrose metabolism
VIT_10s0003g01430	MEE62	0.77776	51	241	429	MEE62 (maternal effect embryo arrest 62)	N C CYS/N ER	ND
VIT_19s0090g00330	1-acyl-sn-glycerol-3-phosphate acyltransferase	0.77696	52	47	81	1-acyl-sn-glycerol-3-phosphate acyltransferase	C	vv10561Glycerolipid metabolism vv10564Glycerophospholipid metabolism vv10565Ether lipid metabolism
VIT_12s0142g00360	SHATTERPROOF2	0.7746	54	7697	271	SHATTERPROOF 2	N	vv60042MADS
VIT_17s0000g06400	NAC100_1	0.80637	54	1494	527	NAC domain containing protein 100	N	vv60046NAC
VIT_00s0710g00010	GCR2-like 1	0.77399	55	1640	13	GCR2-like 1 ABA receptor	C	ND
VIT_00s2364g00010	U-box domain-containing protein 8	0.77365	56	1638	148	U-box domain-containing protein 8	C	ND
VIT_11s0118g00370	oxidoreductase	0.78799	56	7639	406	Oxidoreductase, 2OG-Fe(II) oxygenase	C EX N CY/N CY	ND
VIT_06s0004g01640	GT	0.78049	57	13486	526	UDP-glucoronosyl and UDP-glucosyl transferase	N CY CY/ER CY/P CY/PM C	ND
VIT_07s0191g00080	GCL1	0.77184	57	3779	71	GCR2-like 1 ABA receptor	N CY/N CY	ND
VIT_05s0020g03050	Unknown	0.76957	59	3691	154	Unknown	N	ND
VIT_05s0102g01200	Lectin	0.76819	61	293	141	Lectin	N	ND
VIT_08s0007g08330	PGAZAT	0.79405	61	670	167	Polygalacturonase PG1	EX VM	vv40006Cell wall
VIT_04s0043g00510	ERF003_1	0.76814	62	66	777	Ethylene-responsive transcription factor ERF003	N M CY/N	vv30008Ethylene signaling vv60003AP2 EREBP
VIT_00s2497g00010	U-box domain-containing protein 8	0.76752	63	343	99	U-box domain-containing protein 8	N C/M M C	ND
VIT_15s0021g02700	EXPB4	0.787	64	6045	493	Beta-expansin (EXPB4)	EX C	vv30003Auxin signaling
VIT_03s0017g01490	FAD-binding	0.76598	64	453	147	Berberine bridge enzyme	C/M EX M C CY	vv10950Alkaloid biosynthesis I
VIT_05s0020g01960	NHX2	0.76446	66	994	151	Na+/H+ antiporter isoform 2	PM M/PM GA/PM VM CY/PM ER ER/VM	vv50124Porters cat 30 to 64
VIT_08s0007g08280	remorin	0.76192	69	175	474	Remorin	N	ND
VIT_05s0062g01140	ANT1	0.76174	70	76	205	Aromatic and neutral transporter 1	CY C	vv50123Porters cat 18 to 29
VIT_19s0090g01370	No hit	0.79932	71	2197	528	No hit	EX C ER ER/PM	ND
VIT_18s0001g13790	SUR2	0.76167	71	9257	3225	Cytochrome P450, family 83, subfamily B, polypeptide 1	C	vv10966Glucosinolate biosynthesis
VIT_09s0018g01700	Unknown protein	0.76115	72	573	2469	Unknown protein	N	ND
VIT_01s0146g00260	SAG29	0.77571	73	3584	392	Nodulin MtN3	C VM	ND
VIT_17s0000g05580	SDR	0.80713	73	650	61	Isopiperitenol dehydrogenase	ND	vv10902Monoterpenoid biosynthesis
VIT_14s0171g00360	Unknown protein	0.75907	74	65	87	Unknown protein	N C CYS/N CY	ND
VIT_08s0040g01170	HMG-CoA lyase	0.75774	76	518	251	Hydroxymethylglutaryl-CoA lyase	C	vv10072Synthesis and degradation of ketone bodies vv10280Valine leucine and isoleucine degradation vv10650Butanoate metabolism vv44146Peroxisome
VIT_06s0004g06100	DIVARICATA_1	0.75688	77	369	335	MYB divaricata	N	vv30009Flower development vv60044MYB
VIT_14s0030g01880	IQD26	0.76981	78	3197	127	Calmodulin-binding region IQD26	N	ND
VIT_04s0008g06000	ERF003_2	0.75539	78	50	1796	Ethylene-responsive transcription factor ERF003	M N M/PM CY/M CY/N	vv30008Ethylene signaling vv60003AP2 EREBP
VIT_01s0011g03670	ENDO 2	0.76872	79	929	656	Bifunctional nuclease	C	ND
VIT_18s0072g00670	GT2REL_1	0.75516	80	1526	858	GT2-like trihelix DNA-binding protein	N	vv60062Trihelix
VIT_01s0011g05140	MLP43	0.7551	81	654	1164	Major latex-like protein ripening protein [grip61]	CYS	ND
VIT_05s0049g00050	CSLG2	0.75433	83	633	247	Cellulose synthase CSLG2	PM M/PM GA/PM VM CYS/PM	vv40006Cell wall
VIT_04s0023g02150	PAP2	0.75249	85	598	1451	Phosphatidic acid phosphatase / PAP2	PM CY/PM VM GA ER CY	vv10561Glycerolipid metabolism vv10564Glycerophospholipid metabolism vv10565Ether lipid metabolism vv10600Sphingolipid metabolism
VIT_14s0171g00340	F-box	0.75239	87	230	1730	F-box family protein	C	ND
VIT_14s0060g01980	Unknown protein	0.7537	88	690	850	Unknown protein	C VM C/M N	ND
VIT_11s0016g05420	SOS2	0.75218	88	77	4063	SOS2 (salt overly sensitive 2)	C N CY/N C/M CY	vv30001ABA signaling
VIT_02s0025g04330	OSM34	0.7524	88	586	591	Thaumatin VVTL1 [Vitis vinifera]	C	ND
VIT_06s0004g02680	Lysine decarboxylase	0.75192	89	188	479	Lysine decarboxylase	N C/M M C	vv10300Lysine biosynthesis
VIT_02s0025g04730	oxidoreductase	0.7591	89	393	3417	Glyoxylate reductase	CY	vv10630Glyoxylate and dicarboxylate metabolism
VIT_17s0000g00830	nodulin MtN3	0.75156	90	1257	1071	Nodulin MtN3 family	PM	ND
VIT_08s0040g01200	SDR	0.76251	91	1963	2455	Short-chain type alcohol dehydrogenase	CY	ND
VIT_18s0075g00330	Sucrose-phosphate synthase	0.75104	92	3187	2100	Sucrose-phosphate synthase	CY	vv10500Starch and sucrose metabolism
VIT_18s0075g00250	Unknown protein	0.75192	95	3	420	Unknown protein	N	ND
VIT_07s0005g01710	WRKY23	0.76552	99	808	1443	WRKY DNA-binding protein 23	N	vv60066WRKY
VIT_05s0049g00040	CSLG2	0.75482	99	696	713	Cellulose synthase CSLG2	C EX	vv40006Cell wall
VIT_18s0001g05690	PP2C	0.77918	100	290	43	Protein phosphatase 2C	C	ND
VIT_01s0011g01290	AAH	0.74417	101	2536	632	N-carbamyl-L-amino acid amidohydrolase	PM	vv10240Pyrimidine metabolism vv10410Beta-alanine metabolism vv10770Pantothenate and CoA biosynthesis
VIT_04s0023g01110	PQ-loop repeat protein	0.75899	102	308	1404	PQ-loop repeat protein	CY CY/ER N	ND
VIT_04s0008g06050	kinase	0.74247	103	708	148	Phytosulfokine receptor precursor	C C/M EX ER N	ND
VIT_03s0038g03130	FMO1	0.74246	104	9787	1015	Flavin containing monooxygenase 3	C N	vv11000Single reactions
VIT_10s0003g02070	AGAMOUS_1	0.74236	105	13160	134	Agamous (AG) floral homeotic protein	N	vv30009Flower development vv60042MADS
VIT_10s0003g02450	SRG1	0.74221	107	2753	2589	flavonol synthase	C CY	vv10941Flavonoid biosynthesis
VIT_03s0038g03570	SKS5	0.74173	108	344	702	Monocopper oxidase SKS5 (SKU5 Similar 5)	EX VM CY	vv50109Incompletely characterized transport systems
VIT_02s0033g00380	VVMYBA1_2	0.74145	109	204	610	Myb VvMYBA1	CY CY/ER	vv60044MYB
VIT_04s0008g06390	TPR1	0.74081	113	7709	7	TPR1 (topless-related 1)	EX CY C	vv30003Auxin signaling
VIT_19s0090g01350	Aspartyl protease	0.76339	115	2449	888	Aspartyl protease	EX	ND
VIT_08s0056g00180	Translation initiation factor IF-2B subunit delta	0.73959	116	913	992	Translation initiation factor IF-2B subunit delta	EX C	ND
VIT_01s0026g01460	TRXH2	0.73946	117	266	2518	Thioredoxin H-type 2 (Trx-H-2)	CY	ND
VIT_18s0001g00560	AMY2	0.74232	118	469	4678	Alpha-amylase / 1,4-alpha-D-glucan glucanohydrolase	CYS	vv10500Starch and sucrose metabolism
VIT_01s0010g03900	SEPALLATA3_2	0.73914	118	7134	216	SEPALLATA3	N	vv30009Flower development vv60042MADS
VIT_09s0002g02430	MRP6	0.73905	119	973	1792	ABC transporter C member 12	PM	vv52010ABC transporters
VIT_11s0016g02760	No hit	0.73867	120	319	1936	No hit	VM	ND
VIT_18s0122g01440	AAE1	0.73827	121	847	4827	AMP-dependent synthetase and ligase	CY P CY/PM CYS CY/N	ND
VIT_14s0081g00030	PR4	0.73595	123	229	1921	Pathogenesis-related protein-4 (Chitinase )	C	vv10530Aminosugars metabolism
VIT_08s0040g00380	ZFDHHC_22	0.73572	124	1119	306	Zinc finger (DHHC type) family	PM	vv60079Other zf-DHHC
VIT_15s0021g02670	EXPB1	0.74101	125	7006	1309	Expansin beta 1 precursor	C	vv30003Auxin signaling
VIT_08s0007g08200	MATE	0.74921	127	2117	208	MATE efflux family protein	PM VM GA/PM ER	vv50125Porters cat 66 to 94
VIT_18s0001g09460	GASA5	0.73526	127	1729	353	GASA5	EX	vv30010Gibberellin signaling
VIT_17s0000g06370	ACHT4	0.74953	128	3566	2605	Thioredoxin 2	C CY C/M N	ND
VIT_11s0016g02850	PFK3	0.73484	129	132	1488	Phosphofructokinase	CYS	vv10051Fructose and mannose metabolism
VIT_06s0004g01130	SINAT2	0.73433	131	2350	695	Seven in absentia SINA2	CY CY/ER CY/P N C	vv24120Ubiquitin mediated proteolysis
VIT_19s0014g02450	ALF5	0.75529	132	1602	5081	ALF5 (Aberrant lateral root formation 5)	PM	vv50125Porters cat 66 to 94
VIT_11s0016g04780	RAN2	0.8046	132	7382	42	Ras GTP-binding protein (RAN2)	C	vv23008Ribosome biogenesis in Eukaryotes vv23013RNA transport vv50112Nuclear pore complex
VIT_17s0000g05110	CYP78A10	0.73331	133	10321	778	CYP78A4	C	ND
VIT_01s0150g00380	Unknown protein	0.7329	134	944	1014	Unknown protein	M M/PM C CY/N CY/M N CY	ND
VIT_08s0007g00180	OBP3_1	0.73237	137	307	581	OBP3 (OBF-binding protein 3)	N	vv30011Jasmonate signaling vv60015C2C2-DOF
VIT_17s0000g04960	LGT4	0.73054	140	326	1507	Polygalacturonate 4-alpha-galacturonosyltransferase GAUT11	M CY/M C CY	vv40006Cell wall
VIT_14s0108g00810	MIF2_3	0.72946	142	9986	655	Mini zinc finger 2 MIF2	C	vv60068Zf-HD
VIT_02s0025g04280	OSM34	0.72936	143	414	2908	Osmotin	C	ND
VIT_01s0127g00590	DC1	0.78212	143	447	680	Protein disulfide isomerase	CY CY/PM N C	ND
VIT_09s0002g05150	IAA19_1	0.72924	144	3872	380	IAA19	C N	vv30003Auxin signaling vv60008AUXIAA
VIT_05s0049g00520	No hit	0.74442	146	506	750	No hit	EX	ND
VIT_09s0002g04620	Unknown protein	0.75108	146	3199	537	Unknown protein	C	ND
VIT_19s0014g03300	NAC2_1	0.7278	146	12199	994	NAC domain containing protein 2	N	vv60046NAC
VIT_05s0020g04850	H1flk	0.72757	147	1158	310	H1flk	C	ND
VIT_00s0271g00110	FQR1	0.72592	151	291	2721	flavodoxin-like quinone reductase 1	N CY C CY/ER CYS/N N/PM M	vv30003Auxin signaling
VIT_12s0059g01650	MIND1	0.73441	155	1712	174	Division site determinant MinD, Plastid	N	vv44110Cell cycle
VIT_02s0033g00410	VVMYBA1_5	0.72471	155	236	1105	Myb VvMYBA1	CY	vv60044MYB
VIT_17s0000g01930	KUP2	0.72376	158	114	47	Potassium transporter 2	PM CYS/PM N/PM C	vv50125Porters cat 66 to 94
VIT_05s0049g00770	No hit	0.72142	161	860	1885	No hit	VM EX	ND
VIT_06s0061g00550	GT	0.7275	161	1782	551	Xyloglucan endotransglucosylase/hydrolase 32	EX VM	vv40006Cell wall
VIT_08s0007g00540	hydrolase	0.73556	162	7315	1048	Haloacid dehalogenase hydrolase	M C/M	vv10630Glyoxylate and dicarboxylate metabolism
VIT_02s0033g00440	VVMYBA1_3	0.72105	162	339	667	Myb VvMYBA1	ND	vv60044MYB
VIT_17s0000g01080	HVA22E	0.74141	162	1951	85	HVA22E (HVA22-like protein E)	M C	vv30001ABA signaling
VIT_08s0040g01270	dual specificity phosphatase	0.73239	165	573	76	Dual specificity protein phosphatase	CY N N/PM GA C	ND
VIT_18s0072g01010	ERF1-3	0.74819	165	2653	1329	Peptide chain release factor eRF subunit 1	CY	vv23015mRNA surveillance pathway
VIT_16s0098g00800	copper-binding	0.72217	165	730	2831	Copper-binding family protein	CY CY/ER CY/P CY/PM EX	ND
VIT_00s0231g00090	No hit	0.71851	166	1422	2795	No hit	ND	ND
VIT_02s0012g00500	PMEI	0.74747	166	2409	895	Invertase/pectin methylesterase inhibitor	C CY	vv40006Cell wall
VIT_01s0010g02030	LCR69	0.71791	167	313	674	Gamma-thionin precursor	EX	ND
VIT_19s0090g01550	binding	0.7172	168	8589	830	Mo25	M C/M C	vv34150mTOR signaling pathway
VIT_18s0001g03240	ERF012	0.71418	170	177	4578	DREB sub A-5 of ERF/AP2 transcription factor	N	vv30008Ethylene signaling vv60003AP2 EREBP
VIT_05s0020g02290	nuclease	0.71242	171	413	8404	Endonuclease	C/M C M	ND
VIT_11s0016g03760	Unknown protein	0.71185	174	469	2587	Unknown protein	N	ND
VIT_06s0004g06880	RANBP1	0.71136	176	3374	526	Ran-binding protein 1 RanBP1	C M	vv50109Incompletely characterized transport systems
VIT_02s0025g04300	OSM34	0.71111	177	395	3536	Thaumatin	C	ND
VIT_12s0059g00490	Unknown	0.71093	178	858	4367	Unknown	EX	ND
VIT_08s0032g00760	eIF-2 beta subunit	0.70968	179	1847	3153	Translation initiation factor eIF-2 beta subunit	C	vv23013RNA transport
VIT_05s0077g00730	WRKY48_1	0.70898	180	59	7201	WRKY DNA-binding protein 48	N	vv60066WRKY
VIT_11s0016g03130	ceramide glucosyltransferase	0.70882	182	472	1043	Ceramide glucosyltransferase	CY CY/PM ER CY/N	vv10600Sphingolipid metabolism
VIT_02s0025g00820	CHX18	0.70853	183	304	111	Cation/hydrogen exchanger (CHX18)	PM C CY/ER C/M ER CY	vv50124Porters cat 30 to 64
VIT_00s2576g00010	PEPCK	0.70822	184	5148	2043	Phosphoenolpyruvate carboxykinase	N	vv10020Citrate cycle vv10620Pyruvate metabolism vv10710Carbon fixation
VIT_00s0346g00110	ELI3-2	0.70818	185	1026	140	Mannitol dehydrogenase	CY	vv10051Fructose and mannose metabolism
VIT_00s0274g00080	quinone reductase	0.70815	186	435	2908	Benzoquinone reductase	CY N CY/ER CYS/N	vv10740Riboflavin metabolism
VIT_05s0051g00640	PAP23	0.75688	186	2205	3943	Purple acid phosphatase 23- ATPAP23/PAP23	N	vv10740Riboflavin metabolism
VIT_05s0062g00960	MUR3	0.70605	188	6836	296	Exostosin (Xyloglucan galactosyltransferase KATAMARI 1)	C	vv11030Glycan structures-biosynthesis1
VIT_19s0015g01300	AAP7	0.70566	189	151	2067	Amino acid permease 7	PM	vv50123Porters cat 18 to 29
VIT_14s0030g01860	TRIHELIXDOM_5	0.70345	192	7306	1031	Transcription factor	N	vv60062Trihelix
VIT_14s0108g00830	MYB94_1	0.70279	194	702	195	Myb domain protein 94	N	vv60044MYB
VIT_18s0001g08720	CW7	0.70271	195	1068	972	CW7 protein	M CY CYS/N CYS N	ND
VIT_02s0025g04520	CDPK1	0.70075	199	1159	1016	Calcium-dependent protein kinase 1 CDPK protein kinase	N	vv34626Plant-pathogen interaction
VIT_10s0071g00850	Binding	0.69922	201	6556	2948	Binding	PM CY/PM VM ER ER/VM	ND
VIT_18s0001g01060	ZFC3HC4_9	0.72068	201	1973	2857	Zinc finger (C3HC4-type ring finger)	EX	vv60078Other zf-C3HC4
VIT_05s0077g01980	Unknown protein	0.69911	202	1194	1136	Unknown protein	N	ND
VIT_03s0038g03270	BSK1	0.69833	204	861	4662	Protein kinase	N CY	ND
VIT_00s0324g00050	UGT85A7	0.69768	206	1148	1782	UDP-glucose glucosyltransferase	P C/M M C	vv10500Starch and sucrose metabolism
VIT_10s0071g00830	Binding	0.69755	208	7627	1606	Binding	ND	ND
VIT_12s0057g00260	NDB1	0.69703	209	1334	262	External rotenone-insensitive NADPH dehydrogenase	PM C CY GA EX M CYS	vv10190Oxidative phosphorylation vv50134Primary active transporter cat D1
VIT_08s0007g06760	MTPC3	0.69392	212	3849	110	Cation efflux family protein MTPc3	PM	vv50121Porters cat 1 to 6
VIT_08s0007g07690	PGIP	0.69349	214	139	13884	Polygalacturonase inhibiting protein PGIP1	C EX VM N	ND
VIT_03s0038g04700	isoflavone reductase	0.74281	215	7734	26	Isoflavone reductase	CY	vv10943Isoflavonoid biosynthesis
VIT_00s0371g00050	ELI3-2	0.69343	215	463	60	Mannitol dehydrogenase	CY	vv10051Fructose and mannose metabolism
VIT_00s0929g00020	kinase	0.69228	217	3935	439	Receptor protein kinase PERK1	N C	ND
VIT_08s0040g01950	ZFC3HC4_157	0.73663	217	1310	2242	Zinc finger (C3HC4-type ring finger)	PM	vv60078Other zf-C3HC4
VIT_05s0049g01410	PHO1	0.6922	219	4059	3216	Phosphate transporter 1	PM	vv50125Porters cat 66 to 94
VIT_01s0010g03800	Unknown protein	0.71152	220	4393	292	Unknown protein	CY CY/ER	ND
VIT_18s0001g03950	Pm27 protein	0.74546	220	1471	2385	Pm27 protein	N C	ND
VIT_02s0025g04850	CYP76C7	0.69143	221	827	5383	CYP76B1	CY CY/ER	ND
VIT_00s1291g00030	kinase	0.69064	223	3492	379	Receptor protein kinase PERK1	CY	ND
VIT_08s0056g01610	No hit	0.69019	226	3412	2711	No hit	N CY	ND
VIT_07s0129g00630	Unknown protein	0.68967	229	485	986	Unknown protein	EX C	ND
VIT_00s0231g00070	AUXREG	0.6886	231	636	1970	Auxin-responsive protein	VM EX PM CY/PM ER/VM CY	vv30003Auxin signaling
VIT_13s0067g01980	LUTI	0.68857	232	17515	15	Proteinase inhibitor (LUTI)	C	ND
VIT_06s0004g05730	USP	0.6872	234	16	6585	Universal stress protein (USP) family protein	CY	ND
VIT_13s0067g00140	BHSH1	0.68666	235	20	2874	Proline-rich family protein	N C	vv60013BHSH
VIT_14s0081g00020	PR4	0.68584	237	269	2471	Pathogenesis-related protein-4 (Chitinase )	C ER EX M	vv10530Aminosugars metabolism
VIT_04s0023g00050	UGT80A2	0.68572	238	3643	1249	Sterol glucosyltransferase	N	vv10100Biosynthesis of steroids
VIT_15s0046g03590	SDR	0.68562	239	1305	2002	(+)-neomenthol dehydrogenase	C	vv10902Monoterpenoid biosynthesis
VIT_02s0025g04310	OSM34	0.68561	240	435	4124	Thaumatin	C	ND
VIT_01s0127g00680	SRO2	0.70314	242	755	1764	SRO2 (similar to rcd one 2)	N CY	vv10760Nicotinate and nicotinamide metabolism
VIT_00s0274g00090	quinone reductase	0.68492	244	716	3279	Quinone oxidoreductase	EX CY C	vv10190Oxidative phosphorylation vv50134Primary active transporter cat D1
VIT_19s0090g00240	RPROT	0.68458	246	1371	484	R protein disease resistance protein	N	vv34627R proteins from Plant-pathogen interaction
VIT_08s0056g00080	LGT7	0.68395	248	3252	87	Glycosyl transferase family 8 protein	PM CY/PM N/PM N CY/N CY	ND
VIT_02s0033g00430	MYB113_9	0.68368	249	159	2156	Myb domain protein 113	N	vv60044MYB
VIT_19s0014g01350	LSH7	0.68303	251	2573	4963	Ribulose bisphosphate carboxylase, large chain	N	vv10710Carbon fixation
VIT_02s0012g01040	NAC071	0.68283	252	1642	167	NAC domain-containing protein 71	N	vv60046NAC
VIT_16s0022g00540	G3PP	0.68274	253	712	6372	Glycerol 3-phosphate permease	PM	vv50121Porters cat 1 to 6
VIT_14s0068g01280	DET3	0.74067	253	4013	107	V-type H+-transporting ATPase subunit C	C/M M C	vv10190Oxidative phosphorylation vv44145Phagosome vv50131Primary active transporter cat A2 to A4
VIT_00s0780g00010	PFK2	0.68254	254	8269	319	6-phosphofructokinase 2	CYS	vv10051Fructose and mannose metabolism
VIT_16s0039g02230	UGT78D2	0.68174	256	590	710	UDP-glucose:flavonoid 3-O-glucosyltransferase	C	vv10941Flavonoid biosynthesis
VIT_14s0068g00840	RBR1_1	0.73502	259	2096	4935	RBR1 (retinoblastoma-related 1)	N CY/N CY	vv44110Cell cycle vv60051RB
VIT_06s0004g07560	ribosome	0.73242	260	1229	630	Ribosomal protein S29 28S	C M	vv23010Ribosome
VIT_18s0164g00100	LAC14	0.68067	261	338	10208	Laccase	CY	vv11000Single reactions vv50109Incompletely characterized transport systems
VIT_02s0109g00230	ERD	0.72672	267	357	1585	Early-responsive to dehydration protein / ERD protein	PM	ND
VIT_11s0118g00590	Unknown protein	0.67855	268	6170	2929	Unknown protein	C	ND
VIT_16s0022g02100	embryo-specific	0.67846	269	11749	2175	Embryo-specific 3	VM EX	ND
VIT_11s0016g04160	SULTR3_5	0.67685	276	875	1543	Sulfate transporter 3.5	PM	vv50124Porters cat 30 to 64
VIT_18s0001g14520	Unknown protein	0.67668	277	5749	4446	Unknown protein	CY PM VM GA/PM CYS/PM C/M C	ND
VIT_18s0001g01640	USP	0.72452	277	1746	4754	UDP-sugar pyrophospharylase	CY	vv10530Aminosugars metabolism
VIT_19s0014g00020	ERD1	0.67583	279	348	3012	ATP-dependent Clp protease ATP-binding subunit (ClpA)	C C/M	vv50109Incompletely characterized transport systems
VIT_07s0005g02710	Unknown protein	0.70101	279	4373	1144	Unknown protein	VM CY/N N CY CY/ER ER/VM PM CY/P	ND
VIT_14s0006g01030	lipase	0.67543	281	2400	5722	Calmodulin-binding heat-shock protein	C	ND
VIT_06s0061g01110	LACT	0.67483	284	2361	136	Lecithine cholesterol acyltransferase	PM	vv10564Glycerophospholipid metabolism
VIT_02s0025g03570	hydrolase	0.67418	285	2006	351	DNA binding / hydrolase, acting on ester bonds	C C/M	ND
VIT_03s0017g02350	oxidoreductase	0.67418	285	5266	2812	Naringenin 3-dioxygenase	CY	vv10941Flavonoid biosynthesis
VIT_12s0059g00750	ADT1	0.67349	287	2071	631	Prephenate dehydratase	C PM C/M CY/PM ER N	vv10400Phenylalanine tyrosine and tryptophan biosynthesis
VIT_14s0006g03110	No hit	0.67753	287	7772	599	No hit	ND	ND
VIT_13s0064g01210	SAP2_5	0.73193	290	4332	2095	Zf A20 and AN1 domain-containing stress-associated protein 2	N C CYS/N N/PM CY	vv60077Other zf-AN1
VIT_02s0033g00370	MYB113_4	0.67215	290	160	5106	Myb domain protein 113	CY	vv60044MYB
VIT_13s0019g00420	F-box	0.67195	291	834	412	F-box family protein	N C CYS/N	ND
VIT_00s0227g00140	MLO1	0.66988	297	3283	1552	MLO1	CY CY/P PM ER/VM CY/N	ND
VIT_19s0014g03140	GPCR	0.66932	299	18307	843	Lanthionine synthetase C	CY CY/PM N	ND
VIT_19s0014g01780	BZIPDOM_14	0.66906	300	321	1933	BZIP transcription factor	N	vv60012BZIP
VIT_00s0323g00070	PMEI	0.68045	301	3581	2850	Pectin methylesterase inhibitor	C	vv40006Cell wall
VIT_04s0023g03030	ZFBBOX_7	0.66866	302	8950	109	Zinc finger (B-box type)	CY	vv60073Orphans zf-b box
VIT_18s0001g01120	HAP15	0.69804	304	2488	1544	Proteasome 26S regulatory subunit S3 (RPN3)	N CYS/N C PM VM C/M	vv23050Proteasome
VIT_10s0523g00020	tyrosine specific phosphatase	0.74525	304	141	692	Tyrosine specific protein phosphatase	CY	ND
VIT_07s0031g03190	VHSDC	0.66681	307	5163	238	VHS and GAT domain protein	CY	vv50109Incompletely characterized transport systems
VIT_18s0001g07360	USPER6	0.66602	310	8956	793	ER6 protein universal stress protein (USP) family	CY	vv30008Ethylene signaling
VIT_13s0084g00310	ACI112	0.66577	311	4452	413	ACI112	N	ND
VIT_11s0016g03200	oxidoreductase	0.6782	312	353	802	Gibberellin oxidase	CY CY/ER CY/P C	vv10904Diterpenoid biosynthesis
VIT_07s0031g00660	Unknown protein	0.66491	314	172	6338	Unknown protein	N	ND
VIT_07s0031g00450	SPATULA_2	0.66434	316	2864	212	Basic helix-loop-helix protein SPATULA	N	vv60011BHLH
VIT_01s0150g00350	ZFDHHC_5	0.66411	317	726	417	Zinc finger (DHHC type)	PM ER/PM ER M/PM CYS/PM CY	vv60079Other zf-DHHC
VIT_13s0067g01650	glutaredoxin	0.70455	317	1751	7112	Glutaredoxin	C	ND
VIT_02s0033g00400	MYB113_7	0.66356	319	169	5327	Myb domain protein 113	N	vv60044MYB
VIT_14s0108g00760	MIF2_1	0.69762	320	13035	1203	Mini zinc finger 2 MIF2	M C	vv60068Zf-HD
VIT_05s0062g01130	ANT1	0.66355	320	152	4718	Aromatic and neutral transporter 1	PM GA/PM VM	vv50123Porters cat 18 to 29
VIT_08s0007g01660	chaperonin	0.69698	321	5054	3315	Chaperone protein dnaJ-related	CYS	vv50132Primary active transporter cat A5 to A8
VIT_01s0011g04250	ZFBBOX_5	0.66319	322	411	1713	Zinc finger (B-box type)	C	vv60073Orphans zf-b box
VIT_18s0001g09340	ACBP3	0.66296	323	8961	11942	Acyl-CoA binding protein	ER C ER/PM VM N	ND
VIT_09s0018g01370	STE20/SPS1	0.70413	323	2411	937	STE20/SPS1 proline-alanine-rich protein kinase	C	ND
VIT_11s0052g00970	AAA-type ATPase	0.66267	324	1943	1476	AAA-type ATPase	C	ND
VIT_00s0615g00010	ELI3-2	0.66245	325	2382	214	Cinnamyl alcohol dehydrogenase	CY	vv10940Phenylpropanoid biosynthesis
VIT_17s0000g06200	MIF1_2	0.682	325	1615	3632	Mini zinc finger 1 MIF1	CY	vv60068Zf-HD
VIT_14s0083g01050	SEPALLATA1_2	0.66238	326	18159	190	SEPALLATA1	N	vv30009Flower development vv60042MADS
VIT_18s0001g11930	LP-3	0.71234	326	2739	2595	Thaumatin SCUTL2	C	ND
VIT_09s0018g00780	disease resistance	0.66191	328	1797	4932	HcrVf1 protein	PM M/PM CYS/PM CY/PM N/PM ER	ND
VIT_00s0823g00020	GNAT	0.66167	330	6760	4646	GCN5 N-acetyltransferase (GNAT)	C C/M	ND
VIT_14s0030g01230	No hit	0.71487	332	8231	3758	No hit	N EX M CY	ND
VIT_01s0011g04240	ZFBBOX_14	0.66126	333	728	7815	Zinc finger (B-box type)	N	vv60073Orphans zf-b box
VIT_16s0050g00140	heavy-metal-associated	0.69959	334	1875	3079	Heavy-metal-associated domain-containing protein	CY	ND
VIT_11s0016g04920	Early nodulin 93	0.66104	335	2416	1900	Early nodulin 93	VM PM	ND
VIT_00s1389g00010	CAD	0.66065	337	2191	363	Cinnamyl alcohol dehydrogenase	CY	vv10940Phenylpropanoid biosynthesis
VIT_10s0071g00840	Unknown protein	0.67065	337	8506	5008	Unknown protein	ER C VM CY	ND
VIT_09s0018g01390	kinase	0.6599	339	2495	800	STE20/SPS1 proline-alanine-rich protein kinase	N	ND
VIT_00s0279g00100	No hit	0.65977	340	8061	343	No hit	M N	ND
VIT_18s0001g04150	galactosyltransferase	0.65821	344	1481	2363	Avr9 elicitor response protein	N C N/PM EX M CY	ND
VIT_11s0118g00250	IMP dehydrogenase/GMP reductase	0.72573	345	1446	1082	IMP dehydrogenase/GMP reductase	C PM GA/PM C/M N/PM GA N	vv10230Purine metabolism
VIT_11s0016g05770	DIN10	0.65801	346	282	2710	Alkaline alpha galactosidase 2	CY	vv10052Galactose metabolism vv10561Glycerolipid metabolism
VIT_16s0098g01150	SAUR29	0.66495	348	2579	4645	Auxin-responsive SAUR29	C CY EX CYS/PM CYS/N CYS PM N/PM N	vv30003Auxin signaling
VIT_08s0007g07310	No hit	0.65756	348	2771	7594	No hit	CY C	ND
VIT_05s0020g03030	LRR	0.65751	349	89	6443	Leucine-rich repeat family protein	C	ND
VIT_00s2342g00020	No hit	0.65741	350	301	794	No hit	N M CY/N	ND

## Sheet: Table 2
adj P-value	T	Q	GO ID	GO type	GO description	GO depth in group	Q&T	Q&T enriched list
2.51e-05	245	255	GO:0019748	BP	secondary metabolic process	4	15	VV02S0033G00450,VV02S0033G00390,VV00S0233G00180,VV18S0001G13790,VV02S0033G00410,VV00S0346G00110,VV00S0371G00050,VV02S0033G00430,VV14S0068G01280,VV16S0039G02230,VV18S0164G00100,VV02S0033G00400,VV00S0615G00010,VV18S0001G11930,VV00S1389G00010
0.0128	82	248	GO:0046148	BP	pigment biosynthetic process	4	7	VV02S0033G00450,VV02S0033G00390,VV02S0033G00410,VV02S0033G00430,VV16S0039G02230,VV02S0033G00400,VV18S0001G11930
2.83e-06	177	255	GO:0044550	BP	secondary metabolite biosynthetic process	5	14	VV02S0033G00450,VV02S0033G00390,VV00S0233G00180,VV18S0001G13790,VV02S0033G00410,VV00S0346G00110,VV00S0371G00050,VV02S0033G00430,VV14S0068G01280,VV16S0039G02230,VV02S0033G00400,VV00S0615G00010,VV18S0001G11930,VV00S1389G00010
0.000226	1947	255	GO:1901362	BP	organic cyclic compound biosynthetic process	5	44	VV17S0000G00430,VV01S0244G00150,VV05S0029G00140,VV04S0023G02820,VV07S0031G00420,VV05S0049G00510,VV02S0033G00450,VV02S0033G00390,VV11S0037G01230,VV12S0142G00360,VV17S0000G06400,VV04S0043G00510,VV18S0001G13790,VV06S0004G06100,VV04S0008G06000,VV18S0072G00670,VV07S0005G01710,VV10S0003G02070,VV08S0007G00180,VV09S0002G05150,VV19S0014G03300,VV00S0271G00110,VV02S0033G00410,VV02S0033G00440,VV18S0001G03240…
4.23e-05	185	255	GO:0009698	BP	phenylpropanoid metabolic process	5	13	VV02S0033G00450,VV02S0033G00390,VV02S0033G00410,VV00S0346G00110,VV00S0371G00050,VV02S0033G00430,VV14S0068G01280,VV16S0039G02230,VV18S0164G00100,VV02S0033G00400,VV00S0615G00010,VV18S0001G11930,VV00S1389G00010
0.003	66	248	GO:0009812	BP	flavonoid metabolic process	6	7	VV02S0033G00450,VV02S0033G00390,VV02S0033G00410,VV02S0033G00430,VV16S0039G02230,VV02S0033G00400,VV18S0001G11930
4.75e-06	27	248	GO:0046283	BP	anthocyanin-containing compound metabolic process	7	7	VV02S0033G00450,VV02S0033G00390,VV02S0033G00410,VV02S0033G00430,VV16S0039G02230,VV02S0033G00400,VV18S0001G11930
0.026	1799	247	GO:0044271	BP	cellular nitrogen compound biosynthetic process	5	36	VV17S0000G00430,VV01S0244G00150,VV05S0029G00140,VV04S0023G02820,VV07S0031G00420,VV05S0049G00510,VV02S0033G00450,VV02S0033G00390,VV11S0037G01230,VV12S0142G00360,VV17S0000G06400,VV04S0043G00510,VV18S0001G13790,VV06S0004G06100,VV04S0008G06000,VV18S0072G00670,VV07S0005G01710,VV10S0003G02070,VV08S0007G00180,VV09S0002G05150,VV19S0014G03300,VV00S0271G00110,VV02S0033G00410,VV02S0033G00440,VV18S0001G03240…
6.77e-05	1866	255	GO:0019438	BP	aromatic compound biosynthetic process	5	44	VV17S0000G00430,VV01S0244G00150,VV05S0029G00140,VV04S0023G02820,VV07S0031G00420,VV05S0049G00510,VV02S0033G00450,VV02S0033G00390,VV11S0037G01230,VV12S0142G00360,VV17S0000G06400,VV04S0043G00510,VV18S0001G13790,VV06S0004G06100,VV04S0008G06000,VV18S0072G00670,VV07S0005G01710,VV10S0003G02070,VV08S0007G00180,VV09S0002G05150,VV19S0014G03300,VV00S0271G00110,VV02S0033G00410,VV02S0033G00440,VV18S0001G03240…
3.86e-06	124	255	GO:0009699	BP	phenylpropanoid biosynthetic process	6	12	VV02S0033G00450,VV02S0033G00390,VV02S0033G00410,VV00S0346G00110,VV00S0371G00050,VV02S0033G00430,VV14S0068G01280,VV16S0039G02230,VV02S0033G00400,VV00S0615G00010,VV18S0001G11930,VV00S1389G00010
0.0064	1818	248	GO:0018130	BP	heterocycle biosynthetic process	5	38	VV17S0000G00430,VV01S0244G00150,VV05S0029G00140,VV04S0023G02820,VV07S0031G00420,VV05S0049G00510,VV02S0033G00450,VV02S0033G00390,VV11S0037G01230,VV12S0142G00360,VV17S0000G06400,VV04S0043G00510,VV18S0001G13790,VV06S0004G06100,VV04S0008G06000,VV18S0072G00670,VV07S0005G01710,VV10S0003G02070,VV08S0007G00180,VV09S0002G05150,VV19S0014G03300,VV00S0271G00110,VV02S0033G00410,VV02S0033G00440,VV18S0001G03240…
0.00609	1612	247	GO:0034654	BP	nucleobase-containing compound biosynthetic process	6	35	VV17S0000G00430,VV01S0244G00150,VV05S0029G00140,VV04S0023G02820,VV07S0031G00420,VV05S0049G00510,VV02S0033G00450,VV02S0033G00390,VV11S0037G01230,VV12S0142G00360,VV17S0000G06400,VV04S0043G00510,VV06S0004G06100,VV04S0008G06000,VV18S0072G00670,VV07S0005G01710,VV10S0003G02070,VV08S0007G00180,VV09S0002G05150,VV19S0014G03300,VV00S0271G00110,VV02S0033G00410,VV02S0033G00440,VV18S0001G03240,VV05S0077G00730…
0.000368	1424	247	GO:0032774	BP	RNA biosynthetic process	7	35	VV17S0000G00430,VV01S0244G00150,VV05S0029G00140,VV04S0023G02820,VV07S0031G00420,VV05S0049G00510,VV02S0033G00450,VV02S0033G00390,VV11S0037G01230,VV12S0142G00360,VV17S0000G06400,VV04S0043G00510,VV06S0004G06100,VV04S0008G06000,VV18S0072G00670,VV07S0005G01710,VV10S0003G02070,VV08S0007G00180,VV09S0002G05150,VV19S0014G03300,VV00S0271G00110,VV02S0033G00410,VV02S0033G00440,VV18S0001G03240,VV05S0077G00730…
0.000857	55	248	GO:0009813	BP	flavonoid biosynthetic process	6	7	VV02S0033G00450,VV02S0033G00390,VV02S0033G00410,VV02S0033G00430,VV16S0039G02230,VV02S0033G00400,VV18S0001G11930
2.89e-07	19	248	GO:0009718	BP	anthocyanin-containing compound biosynthetic process	7	7	VV02S0033G00450,VV02S0033G00390,VV02S0033G00410,VV02S0033G00430,VV16S0039G02230,VV02S0033G00400,VV18S0001G11930
0.000362	1423	247	GO:0006351	BP	transcription, DNA-dependent	6	35	VV17S0000G00430,VV01S0244G00150,VV05S0029G00140,VV04S0023G02820,VV07S0031G00420,VV05S0049G00510,VV02S0033G00450,VV02S0033G00390,VV11S0037G01230,VV12S0142G00360,VV17S0000G06400,VV04S0043G00510,VV06S0004G06100,VV04S0008G06000,VV18S0072G00670,VV07S0005G01710,VV10S0003G02070,VV08S0007G00180,VV09S0002G05150,VV19S0014G03300,VV00S0271G00110,VV02S0033G00410,VV02S0033G00440,VV18S0001G03240,VV05S0077G00730…
0.000113	2816	248	GO:0065007	BP	biological regulation	2	56	VV17S0000G00430,VV04S0023G03230,VV01S0244G00150,VV05S0020G01490,VV05S0029G00140,VV04S0023G02820,VV07S0031G00420,VV05S0049G00510,VV02S0033G00450,VV02S0033G00390,VV11S0037G01230,VV12S0142G00360,VV17S0000G06400,VV04S0043G00510,VV05S0020G01960,VV18S0001G13790,VV06S0004G06100,VV04S0008G06000,VV18S0072G00670,VV11S0016G05420,VV07S0005G01710,VV10S0003G02070,VV01S0026G01460,VV17S0000G06370,VV11S0016G04780…
0.0446	23	237	GO:0071322	BP	cellular response to carbohydrate stimulus	6	4	VV02S0033G00390,VV02S0033G00410,VV02S0033G00430,VV02S0033G00400
0.000395	8	237	GO:0071324	BP	cellular response to disaccharide stimulus	7	4	VV02S0033G00390,VV02S0033G00410,VV02S0033G00430,VV02S0033G00400
0.000395	8	237	GO:0071329	BP	cellular response to sucrose stimulus	8	4	VV02S0033G00390,VV02S0033G00410,VV02S0033G00430,VV02S0033G00400
0.00271	12	237	GO:0000305	BP	response to oxygen radical	6	4	VV02S0033G00390,VV02S0033G00410,VV02S0033G00430,VV02S0033G00400
0.00271	12	237	GO:0000303	BP	response to superoxide	7	4	VV02S0033G00390,VV02S0033G00410,VV02S0033G00430,VV02S0033G00400
0.0306	21	237	GO:0034599	BP	cellular response to oxidative stress	5	4	VV02S0033G00390,VV02S0033G00410,VV02S0033G00430,VV02S0033G00400
0.0201	19	237	GO:0034614	BP	cellular response to reactive oxygen species	6	4	VV02S0033G00390,VV02S0033G00410,VV02S0033G00430,VV02S0033G00400
0.000706	9	237	GO:0071450	BP	cellular response to oxygen radical	7	4	VV02S0033G00390,VV02S0033G00410,VV02S0033G00430,VV02S0033G00400
0.000706	9	237	GO:0071451	BP	cellular response to superoxide	8	4	VV02S0033G00390,VV02S0033G00410,VV02S0033G00430,VV02S0033G00400
0.000706	9	237	GO:0019430	BP	removal of superoxide radicals	9	4	VV02S0033G00390,VV02S0033G00410,VV02S0033G00430,VV02S0033G00400
8.75e-05	2645	248	GO:0050789	BP	regulation of biological process	2	54	VV17S0000G00430,VV04S0023G03230,VV01S0244G00150,VV05S0020G01490,VV05S0029G00140,VV04S0023G02820,VV07S0031G00420,VV05S0049G00510,VV02S0033G00450,VV02S0033G00390,VV11S0037G01230,VV12S0142G00360,VV17S0000G06400,VV04S0043G00510,VV06S0004G06100,VV04S0008G06000,VV18S0072G00670,VV11S0016G05420,VV07S0005G01710,VV10S0003G02070,VV01S0026G01460,VV17S0000G06370,VV11S0016G04780,VV17S0000G05110,VV08S0007G00180…
3.24e-05	1728	248	GO:0019222	BP	regulation of metabolic process	3	42	VV17S0000G00430,VV01S0244G00150,VV05S0029G00140,VV04S0023G02820,VV07S0031G00420,VV05S0049G00510,VV02S0033G00450,VV02S0033G00390,VV11S0037G01230,VV12S0142G00360,VV17S0000G06400,VV04S0043G00510,VV06S0004G06100,VV04S0008G06000,VV18S0072G00670,VV07S0005G01710,VV10S0003G02070,VV08S0007G00180,VV09S0002G05150,VV19S0014G03300,VV00S0271G00110,VV02S0033G00410,VV12S0059G01650,VV02S0033G00440,VV17S0000G01080…
2.26e-05	1385	248	GO:0009889	BP	regulation of biosynthetic process	4	37	VV17S0000G00430,VV01S0244G00150,VV05S0029G00140,VV04S0023G02820,VV07S0031G00420,VV05S0049G00510,VV02S0033G00450,VV02S0033G00390,VV11S0037G01230,VV12S0142G00360,VV17S0000G06400,VV04S0043G00510,VV06S0004G06100,VV04S0008G06000,VV18S0072G00670,VV07S0005G01710,VV10S0003G02070,VV08S0007G00180,VV09S0002G05150,VV19S0014G03300,VV00S0271G00110,VV02S0033G00410,VV02S0033G00440,VV18S0001G03240,VV05S0077G00730…
0.000832	35	248	GO:0043455	BP	regulation of secondary metabolic process	4	6	VV02S0033G00450,VV02S0033G00390,VV02S0033G00410,VV02S0033G00430,VV02S0033G00400,VV18S0001G11930
0.000256	29	248	GO:1900376	BP	regulation of secondary metabolite biosynthetic process	5	6	VV02S0033G00450,VV02S0033G00390,VV02S0033G00410,VV02S0033G00430,VV02S0033G00400,VV18S0001G11930
8.06e-05	1464	247	GO:0060255	BP	regulation of macromolecule metabolic process	4	37	VV17S0000G00430,VV01S0244G00150,VV05S0029G00140,VV04S0023G02820,VV07S0031G00420,VV05S0049G00510,VV02S0033G00450,VV02S0033G00390,VV11S0037G01230,VV12S0142G00360,VV17S0000G06400,VV04S0043G00510,VV06S0004G06100,VV04S0008G06000,VV18S0072G00670,VV07S0005G01710,VV10S0003G02070,VV08S0007G00180,VV09S0002G05150,VV19S0014G03300,VV00S0271G00110,VV02S0033G00410,VV12S0059G01650,VV02S0033G00440,VV18S0001G03240…
9.11e-05	1343	247	GO:0010556	BP	regulation of macromolecule biosynthetic process	5	35	VV17S0000G00430,VV01S0244G00150,VV05S0029G00140,VV04S0023G02820,VV07S0031G00420,VV05S0049G00510,VV02S0033G00450,VV02S0033G00390,VV11S0037G01230,VV12S0142G00360,VV17S0000G06400,VV04S0043G00510,VV06S0004G06100,VV04S0008G06000,VV18S0072G00670,VV07S0005G01710,VV10S0003G02070,VV08S0007G00180,VV09S0002G05150,VV19S0014G03300,VV00S0271G00110,VV02S0033G00410,VV02S0033G00440,VV18S0001G03240,VV05S0077G00730…
0.000302	1412	247	GO:0010468	BP	regulation of gene expression	5	35	VV17S0000G00430,VV01S0244G00150,VV05S0029G00140,VV04S0023G02820,VV07S0031G00420,VV05S0049G00510,VV02S0033G00450,VV02S0033G00390,VV11S0037G01230,VV12S0142G00360,VV17S0000G06400,VV04S0043G00510,VV06S0004G06100,VV04S0008G06000,VV18S0072G00670,VV07S0005G01710,VV10S0003G02070,VV08S0007G00180,VV09S0002G05150,VV19S0014G03300,VV00S0271G00110,VV02S0033G00410,VV02S0033G00440,VV18S0001G03240,VV05S0077G00730…
9.7e-06	1465	248	GO:0080090	BP	regulation of primary metabolic process	4	39	VV17S0000G00430,VV01S0244G00150,VV05S0029G00140,VV04S0023G02820,VV07S0031G00420,VV05S0049G00510,VV02S0033G00450,VV02S0033G00390,VV11S0037G01230,VV12S0142G00360,VV17S0000G06400,VV04S0043G00510,VV06S0004G06100,VV04S0008G06000,VV18S0072G00670,VV07S0005G01710,VV10S0003G02070,VV08S0007G00180,VV09S0002G05150,VV19S0014G03300,VV00S0271G00110,VV02S0033G00410,VV12S0059G01650,VV02S0033G00440,VV18S0001G03240…
0.000201	1388	247	GO:0051171	BP	regulation of nitrogen compound metabolic process	4	35	VV17S0000G00430,VV01S0244G00150,VV05S0029G00140,VV04S0023G02820,VV07S0031G00420,VV05S0049G00510,VV02S0033G00450,VV02S0033G00390,VV11S0037G01230,VV12S0142G00360,VV17S0000G06400,VV04S0043G00510,VV06S0004G06100,VV04S0008G06000,VV18S0072G00670,VV07S0005G01710,VV10S0003G02070,VV08S0007G00180,VV09S0002G05150,VV19S0014G03300,VV00S0271G00110,VV02S0033G00410,VV02S0033G00440,VV18S0001G03240,VV05S0077G00730…
4.17e-05	2297	248	GO:0050794	BP	regulation of cellular process	3	50	VV17S0000G00430,VV04S0023G03230,VV01S0244G00150,VV05S0020G01490,VV05S0029G00140,VV04S0023G02820,VV07S0031G00420,VV05S0049G00510,VV02S0033G00450,VV02S0033G00390,VV11S0037G01230,VV12S0142G00360,VV17S0000G06400,VV04S0043G00510,VV06S0004G06100,VV04S0008G06000,VV18S0072G00670,VV11S0016G05420,VV07S0005G01710,VV10S0003G02070,VV01S0026G01460,VV17S0000G06370,VV11S0016G04780,VV17S0000G05110,VV08S0007G00180…
4.72e-05	1489	248	GO:0031323	BP	regulation of cellular metabolic process	4	38	VV17S0000G00430,VV01S0244G00150,VV05S0029G00140,VV04S0023G02820,VV07S0031G00420,VV05S0049G00510,VV02S0033G00450,VV02S0033G00390,VV11S0037G01230,VV12S0142G00360,VV17S0000G06400,VV04S0043G00510,VV06S0004G06100,VV04S0008G06000,VV18S0072G00670,VV07S0005G01710,VV10S0003G02070,VV08S0007G00180,VV09S0002G05150,VV19S0014G03300,VV00S0271G00110,VV02S0033G00410,VV12S0059G01650,VV02S0033G00440,VV17S0000G01080…
4.26e-05	22	248	GO:2000762	BP	regulation of phenylpropanoid metabolic process	5	6	VV02S0033G00450,VV02S0033G00390,VV02S0033G00410,VV02S0033G00430,VV02S0033G00400,VV18S0001G11930
3.03e-06	15	248	GO:0031537	BP	regulation of anthocyanin metabolic process	6	6	VV02S0033G00450,VV02S0033G00390,VV02S0033G00410,VV02S0033G00430,VV02S0033G00400,VV18S0001G11930
6.67e-05	1381	248	GO:0031326	BP	regulation of cellular biosynthetic process	5	36	VV17S0000G00430,VV01S0244G00150,VV05S0029G00140,VV04S0023G02820,VV07S0031G00420,VV05S0049G00510,VV02S0033G00450,VV02S0033G00390,VV11S0037G01230,VV12S0142G00360,VV17S0000G06400,VV04S0043G00510,VV06S0004G06100,VV04S0008G06000,VV18S0072G00670,VV07S0005G01710,VV10S0003G02070,VV08S0007G00180,VV09S0002G05150,VV19S0014G03300,VV00S0271G00110,VV02S0033G00410,VV02S0033G00440,VV18S0001G03240,VV05S0077G00730…
9.11e-05	1343	247	GO:2000112	BP	regulation of cellular macromolecule biosynthetic process	6	35	VV17S0000G00430,VV01S0244G00150,VV05S0029G00140,VV04S0023G02820,VV07S0031G00420,VV05S0049G00510,VV02S0033G00450,VV02S0033G00390,VV11S0037G01230,VV12S0142G00360,VV17S0000G06400,VV04S0043G00510,VV06S0004G06100,VV04S0008G06000,VV18S0072G00670,VV07S0005G01710,VV10S0003G02070,VV08S0007G00180,VV09S0002G05150,VV19S0014G03300,VV00S0271G00110,VV02S0033G00410,VV02S0033G00440,VV18S0001G03240,VV05S0077G00730…
2.25e-05	20	248	GO:0009962	BP	regulation of flavonoid biosynthetic process	6	6	VV02S0033G00450,VV02S0033G00390,VV02S0033G00410,VV02S0033G00430,VV02S0033G00400,VV18S0001G11930
1.06e-06	13	248	GO:0031540	BP	regulation of anthocyanin biosynthetic process	7	6	VV02S0033G00450,VV02S0033G00390,VV02S0033G00410,VV02S0033G00430,VV02S0033G00400,VV18S0001G11930
0.000163	1376	247	GO:0019219	BP	regulation of nucleobase-containing compound metabolic process	5	35	VV17S0000G00430,VV01S0244G00150,VV05S0029G00140,VV04S0023G02820,VV07S0031G00420,VV05S0049G00510,VV02S0033G00450,VV02S0033G00390,VV11S0037G01230,VV12S0142G00360,VV17S0000G06400,VV04S0043G00510,VV06S0004G06100,VV04S0008G06000,VV18S0072G00670,VV07S0005G01710,VV10S0003G02070,VV08S0007G00180,VV09S0002G05150,VV19S0014G03300,VV00S0271G00110,VV02S0033G00410,VV02S0033G00440,VV18S0001G03240,VV05S0077G00730…
5.56e-05	1316	247	GO:0051252	BP	regulation of RNA metabolic process	6	35	VV17S0000G00430,VV01S0244G00150,VV05S0029G00140,VV04S0023G02820,VV07S0031G00420,VV05S0049G00510,VV02S0033G00450,VV02S0033G00390,VV11S0037G01230,VV12S0142G00360,VV17S0000G06400,VV04S0043G00510,VV06S0004G06100,VV04S0008G06000,VV18S0072G00670,VV07S0005G01710,VV10S0003G02070,VV08S0007G00180,VV09S0002G05150,VV19S0014G03300,VV00S0271G00110,VV02S0033G00410,VV02S0033G00440,VV18S0001G03240,VV05S0077G00730…
5.06e-05	1311	247	GO:2001141	BP	regulation of RNA biosynthetic process	7	35	VV17S0000G00430,VV01S0244G00150,VV05S0029G00140,VV04S0023G02820,VV07S0031G00420,VV05S0049G00510,VV02S0033G00450,VV02S0033G00390,VV11S0037G01230,VV12S0142G00360,VV17S0000G06400,VV04S0043G00510,VV06S0004G06100,VV04S0008G06000,VV18S0072G00670,VV07S0005G01710,VV10S0003G02070,VV08S0007G00180,VV09S0002G05150,VV19S0014G03300,VV00S0271G00110,VV02S0033G00410,VV02S0033G00440,VV18S0001G03240,VV05S0077G00730…
5.06e-05	1311	247	GO:0006355	BP	regulation of transcription, DNA-dependent	8	35	VV17S0000G00430,VV01S0244G00150,VV05S0029G00140,VV04S0023G02820,VV07S0031G00420,VV05S0049G00510,VV02S0033G00450,VV02S0033G00390,VV11S0037G01230,VV12S0142G00360,VV17S0000G06400,VV04S0043G00510,VV06S0004G06100,VV04S0008G06000,VV18S0072G00670,VV07S0005G01710,VV10S0003G02070,VV08S0007G00180,VV09S0002G05150,VV19S0014G03300,VV00S0271G00110,VV02S0033G00410,VV02S0033G00440,VV18S0001G03240,VV05S0077G00730…
0.0446	23	237	GO:0009756	BP	carbohydrate mediated signaling	5	4	VV02S0033G00390,VV02S0033G00410,VV02S0033G00430,VV02S0033G00400
0.0446	23	237	GO:0010182	BP	sugar mediated signaling pathway	6	4	VV02S0033G00390,VV02S0033G00410,VV02S0033G00430,VV02S0033G00400
0.000395	8	237	GO:0009745	BP	sucrose mediated signaling	7	4	VV02S0033G00390,VV02S0033G00410,VV02S0033G00430,VV02S0033G00400
0.0388	21	255	GO:0045551	MF	cinnamyl-alcohol dehydrogenase activity	6	4	VV00S0346G00110,VV00S0371G00050,VV00S0615G00010,VV00S1389G00010
0.00929	15	255	GO:0018456	MF	aryl-alcohol dehydrogenase (NAD+) activity	6	4	VV00S0346G00110,VV00S0371G00050,VV00S0615G00010,VV00S1389G00010

## Sheet: Table 3
Exp_desc	Expression specificity index
ctrl, untreated, rep 1, beginning of veraison	1.8
ctrl, untreated, rep 2, beginning of veraison	1.7
pre-bloom defoliation, rep 2, end of veraison	1.7
pre-bloom defoliation, rep 3, end of veraison	1.7
veraison defoliation, rep 1, end of veraison	1.7
veraison defoliation, rep 2, end of veraison	1.7
veraison defoliation, rep 3, end of veraison	1.7
ctrl, untreated, rep 2, beginning of v+raison	1.7
Rep3_GSPulp_mid-veraison	1.7
Rep1_RSPulp_mid-veraison	1.7
Rep2_GSHPulp_harvest	1.7
Rep1_PSHPulp_harvest	1.7
Rep1_RSHPulp_harvest	1.7
ctrl, untreated, rep 3, beginning of veraison	1.6
pre-bloom defoliation, rep 1, beginning of veraison	1.6
pre-bloom defoliation, rep 2, beginning of veraison	1.6
pre-bloom defoliation, rep 1, end of veraison	1.6
cluster thinned, rep 1, end of v+raison	1.6
Rep1_GSSkin_mid-veraison	1.6
Rep2_GSSkin_mid-veraison	1.6
Rep2_PSSkin_mid-veraison	1.6
Rep1_GSPulp_mid-veraison	1.6
Rep2_GSPulp_mid-veraison	1.6
Rep2_PSPulp_mid-veraison	1.6
Rep3_PSPulp_mid-veraison	1.6
Rep2_RSPulp_mid-veraison	1.6
Rep3_RSPulp_mid-veraison	1.6
Rep1_GSHPulp_harvest	1.6
Rep3_GSHPulp_harvest	1.6
Rep2_PSHPulp_harvest	1.6
Rep3_PSHPulp_harvest	1.6
Rep2_RSHPulp_harvest	1.6
Rep3_RSHPulp_harvest	1.6
ctrl, untreated, rep 2, end of v+raison	1.5
ctrl, untreated, rep 2, end of v+raison	1.5
pre-bloom defoliation, rep 3, beginning of veraison	1.5
veraison defoliation, rep 1, harvest	1.5
veraison defoliation, rep 2, harvest	1.5
veraison defoliation, rep 3, harvest	1.5
ctrl, untreated, rep 2, end of v+raison	1.5
ctrl, untreated, rep 2, end of v+raison	1.5
cluster thinned, rep 3, end of v+raison	1.5
Rep3_GSSkin_mid-veraison	1.5
Rep1_PSSkin_mid-veraison	1.5
Rep3_PSSkin_mid-veraison	1.5
Rep1_RSSkin_mid-veraison	1.5
Rep2_RSSkin_mid-veraison	1.5
Rep3_RSSkin_mid-veraison	1.5
Rep1_PSPulp_mid-veraison	1.5
BerryPericarp-V_rep3	1.4
BerryFlesh-V_rep2	1.4
BerrySkin-V_rep2	1.4
BerrySkin-V_rep3	1.4
ctrl, untreated, rep 1, harvest	1.4
ctrl, untreated, rep 1, harvest	1.4
pre-bloom defoliation, rep 3, harvest	1.4
ctrl, untreated, rep 1, beginning of v+raison	1.4
cluster thinned, rep 2, beginning of v+raison	1.4
cluster thinned, rep 3, beginning of v+raison	1.4
cluster thinned, rep 2, end of v+raison	1.4
ctrl, untreated, rep 1, harvest	1.4
ctrl, untreated, rep 1, harvest	1.4
cluster thinned, rep 1, harvest	1.4
Rep1_GSHSkin_harvest	1.4
Rep2_GSHSkin_harvest	1.4
Rep1_PSHSkin_harvest	1.4
Rep2_PSHSkin_harvest	1.4
Rep1_RSHSkin_harvest	1.4
Rep1_PVPulp_pre-veraison	1.4
Rep2_PVPulp_pre-veraison	1.4
BerryPericarp-V_rep1	1.3
BerryPericarp-V_rep2	1.3
BerryPericarp-MR_rep1	1.3
BerryPericarp-R_rep1	1.3
BerryPericarp-R_rep2	1.3
BerryFlesh-V_rep1	1.3
BerryFlesh-V_rep3	1.3
BerryFlesh-MR_rep1	1.3
BerryFlesh-MR_rep2	1.3
BerryFlesh-MR_rep3	1.3
ctrl, untreated, rep 3, end of v+raison	1.3
ctrl, untreated, rep 3, end of v+raison	1.3
pre-bloom defoliation, rep 1, harvest	1.3
ctrl, untreated, rep 3, beginning of v+raison	1.3
cluster thinned, rep 1, beginning of v+raison	1.3
ctrl, untreated, rep 3, end of v+raison	1.3
ctrl, untreated, rep 3, end of v+raison	1.3
cluster thinned, rep 2, harvest	1.3
cluster thinned, rep 3, harvest	1.3
berries from plants infected by GRSPaV, rep 2	1.3
berries from plants non-infectedby GRSPaV, rep 1	1.3
berries from plants non-infectedby GRSPaV, rep 2	1.3
berries from plants non-infectedby GRSPaV, rep 3	1.3
Rep3_GSHSkin_harvest	1.3
Rep3_PSHSkin_harvest	1.3
Rep2_RSHSkin_harvest	1.3
Rep3_RSHSkin_harvest	1.3
Rep3_PVPulp_pre-veraison	1.3
BerryPericarp-MR_rep3	1.2
BerryPericarp-R_rep3	1.2
BerryFlesh-PFS_rep1	1.2
BerryFlesh-PFS_rep2	1.2
BerryFlesh-PFS_rep3	1.2
BerryFlesh-R_rep1	1.2
BerryFlesh-R_rep3	1.2
BerrySkin-V_rep1	1.2
BerrySkin-MR_rep1	1.2
BerrySkin-MR_rep2	1.2
BerrySkin-MR_rep3	1.2
BerrySkin-R_rep1	1.2
ctrl, untreated, rep 2, harvest	1.2
ctrl, untreated, rep 2, harvest	1.2
ctrl, untreated, rep 3, harvest	1.2
ctrl, untreated, rep 3, harvest	1.2
pre-bloom defoliation, rep 2, harvest	1.2
ctrl, untreated, rep 2, harvest	1.2
ctrl, untreated, rep 2, harvest	1.2
ctrl, untreated, rep 3, harvest	1.2
ctrl, untreated, rep 3, harvest	1.2
berries from plants infected by GRSPaV, rep 1	1.2
berries from plants infected by GRSPaV, rep 3	1.2
BerryPericarp-PFS_rep2	1.1
BerryPericarp-MR_rep2	1.1
BerryFlesh-R_rep2	1.1
BerrySkin-R_rep2	1.1
ctrl, untreated, rep 1, end of v+raison	1.1
ctrl, untreated, rep 1, end of v+raison	1.1
ctrl, untreated, rep 1, end of v+raison	1.1
ctrl, untreated, rep 1, end of v+raison	1.1
Rep3_RSHSeed_harvest	1.1
BerryPericarp-PFS_rep1	1
BerryPericarp-PFS_rep3	1
BerryFlesh-PHWI_rep3	1
Rachis-R_rep2	1
Rachis-R_rep3	1
BerrySkin-PHWI_rep3	1
Rep2_GSHSeed_harvest	1
Rep1_PSHSeed_harvest	1
Rachis-V_rep1	0.9
Rachis-V_rep2	0.9
Rachis-V_rep3	0.9
Rachis-MR_rep1	0.9
Rachis-MR_rep2	0.9
Rachis-R_rep1	0.9
Rep2_PSHSeed_harvest	0.9
Rep3_PSHSeed_harvest	0.9
Rep1_RSHSeed_harvest	0.9
Rep2_RSHSeed_harvest	0.9
BerryFlesh-PHWI_rep1	0.8
BerryFlesh-PHWI_rep2	0.8
BerryFlesh-PHWIII_rep1	0.8
BerryFlesh-PHWIII_rep2	0.8
Rachis-MR_rep3	0.8
BerrySkin-PFS_rep1	0.8
BerrySkin-PFS_rep2	0.8
BerrySkin-PFS_rep3	0.8
BerrySkin-R_rep3	0.8
BerrySkin-PHWI_rep2	0.8
Rep1_GSHSeed_harvest	0.8
Rep3_GSHSeed_harvest	0.8
BerryPericarp-FS_rep2	0.7
BerryPericarp-FS_rep3	0.7
BerryFlesh-PHWII_rep1	0.7
BerryFlesh-PHWII_rep3	0.7
BerryFlesh-PHWIII_rep3	0.7
BerryPericarp-PHWI_rep2	0.7
BerryPericarp-PHWIII_rep1	0.7
BerryPericarp-PHWIII_rep3	0.7
BerrySkin-PHWII_rep1	0.7
Rep1_RSSeed_mid-veraison	0.7
BerryPericarp-FS_rep1	0.6
BerryFlesh-PHWII_rep2	0.6
BerryPericarp-PHWI_rep1	0.6
BerryPericarp-PHWII_rep2	0.6
BerryPericarp-PHWII_rep3	0.6
BerryPericarp-PHWIII_rep2	0.6
BerrySkin-PHWII_rep2	0.6
BerrySkin-PHWII_rep3	0.6
pericarp, Ripe, EL-38, Rep 1	0.6
Rep1_GSSeed_mid-veraison	0.6
Rep2_PSSeed_mid-veraison	0.6
Rep2_RSSeed_mid-veraison	0.6
Rep3_RSSeed_mid-veraison	0.6
Carpel_rep2	0.5
BerryPericarp-PHWII_rep1	0.5
Seed-MR_rep1	0.5
Seed-MR_rep2	0.5
Seed-MR_rep3	0.5
BerrySkin-PHWIII_rep1	0.5
BerrySkin-PHWIII_rep2	0.5
BerrySkin-PHWIII_rep3	0.5
leaf ctrl 6 hours	0.5
pericarp, Veraison, EL-34, Rep2	0.5
Rep2_GSSeed_mid-veraison	0.5
Rep1_PSSeed_mid-veraison	0.5
Rep3_PSSeed_mid-veraison	0.5
Flower-FB_rep1	0.4
Flower-FB_rep2	0.4
Carpel_rep1	0.4
Carpel_rep3	0.4
Seed-V_rep1	0.4
Seed-V_rep2	0.4
Seed-V_rep3	0.4
BerrySkin-PHWI_rep1	0.4
leaf attacked by P. ficus, 6 hours	0.4
leaf attacked by P. ficus, 96 hours	0.4
pericarp, Green, EL-31, Rep1	0.4
pericarp, Green, EL-31, Rep2	0.4
pericarp, Veraison, EL-34, Rep3	0.4
Rep3_GSSeed_mid-veraison	0.4
Bud-L_rep1	0.3
Bud-L_rep2	0.3
Bud-L_rep3	0.3
Bud-W_rep1	0.3
Inflorescence-WD_rep1	0.3
Inflorescence-WD_rep2	0.3
Inflorescence-WD_rep3	0.3
Flower-FB_rep3	0.3
Flower-F_rep1	0.3
Flower-F_rep2	0.3
Flower-F_rep3	0.3
Seedling_rep1	0.3
Seedling_rep3	0.3
leaf ctrl 96 hours	0.3
petioles from plants non-infectedby GRSPaV, rep 1	0.3
petioles from plants non-infectedby GRSPaV, rep 2	0.3
leaves from plants infected by GRSPaV, rep 1	0.3
leaves from plants infected by GRSPaV, rep 2	0.3
leaves from plants infected by GRSPaV, rep 3	0.3
leaves from plants non-infectedby GRSPaV, rep 1	0.3
leaves from plants non-infectedby GRSPaV, rep 3	0.3
Callus_28days_rep1	0.3
Callus_28days_rep2	0.3
Callus_28days_rep3	0.3
Rootstock_28days_rep2	0.3
pericarp, Green, EL-31, Rep3	0.3
pericarp, Veraison, EL-34, Rep1	0.3
Rep1_PVSeed_pre-veraison	0.3
Rep2_PVSeed_pre-veraison	0.3
Rep3_PVSeed_pre-veraison	0.3
Bud-B_rep1	0.2
Bud-B_rep2	0.2
Bud-B_rep3	0.2
Bud-AB_rep1	0.2
Bud-AB_rep2	0.2
Bud-AB_rep3	0.2
Bud-W_rep3	0.2
Inflorescence-Y_rep1	0.2
Inflorescence-Y_rep3	0.2
Root_rep1	0.2
Root_rep3	0.2
Leaf-Y_rep1	0.2
Leaf-Y_rep2	0.2
Leaf-Y_rep3	0.2
Leaf-FS_rep2	0.2
Leaf-S_rep1	0.2
Leaf-S_rep3	0.2
Petal_rep1	0.2
Petal_rep2	0.2
Petal_rep3	0.2
BerryPericarp-PHWI_rep3	0.2
Rachis-FS_rep3	0.2
Rachis-PFS_rep1	0.2
Rachis-PFS_rep2	0.2
Rachis-PFS_rep3	0.2
Seed-FS_rep1	0.2
Seed-FS_rep2	0.2
Seed-PFS_rep1	0.2
Seed-PFS_rep2	0.2
Seed-PFS_rep3	0.2
Seedling_rep2	0.2
Stem-G_rep1	0.2
Stem-G_rep2	0.2
Stem-W_rep2	0.2
Tendril-Y_rep2	0.2
Tendril-FS_rep2	0.2
leaf attacked by P. ficus, 6 hours	0.2
leaf ctrl 6 hours	0.2
leaf attacked by P. ficus, 96 hours	0.2
leaf ctrl 96 hours	0.2
petioles from plants infected by GRSPaV, rep 1	0.2
petioles from plants infected by GRSPaV, rep 2	0.2
petioles from plants infected by GRSPaV, rep 3	0.2
petioles from plants non-infectedby GRSPaV, rep 3	0.2
leaves from plants non-infectedby GRSPaV, rep 2	0.2
Rootstock_28days_rep1	0.2
Stamen_rep1	0.1
Stamen_rep2	0.1
Stamen_rep3	0.1
Bud-S_rep1	0.1
Bud-S_rep2	0.1
Bud-S_rep3	0.1
Bud-W_rep2	0.1
Inflorescence-Y_rep2	0.1
Root_rep2	0.1
Leaf-FS_rep1	0.1
Leaf-FS_rep3	0.1
Leaf-S_rep2	0.1
Pollen_rep1	0.1
Pollen_rep2	0.1
Pollen_rep3	0.1
Rachis-FS_rep1	0.1
Rachis-FS_rep2	0.1
Seed-FS_rep3	0.1
Stem-G_rep3	0.1
Stem-W_rep1	0.1
Stem-W_rep3	0.1
Tendril-Y_rep1	0.1
Tendril-Y_rep3	0.1
Tendril-WD_rep1	0.1
Tendril-WD_rep2	0.1
Tendril-WD_rep3	0.1
Tendril-FS_rep1	0.1
Tendril-FS_rep3	0.1
Callus_3days_rep1	0.1
Callus_3days_rep2	0.1
Callus_3days_rep3	0.1
Rootstock_3days_rep1	0.1
Rootstock_3days_rep2	0.1

## Sheet: Table 4
ProbeID	Symbol	Functional annotation	Chromosome position 12X	Psort	Vitisnet molecular network	Best arabidopsis match
VIT_00s0125g00280	PSAF	Photosystem I reaction center subunit III (PSAF)	chrUn_01947237_01948489	C/M M C	vv10195Photosynthesis vv50105Transport electron carriers	AT1G31330
VIT_00s0181g00180	LHCB3*1	LHCB3 (light-harvesting chlorophyll binding protein 3)	chrUn_07830802_07831816	C	vv10196Photosynthesis antenna proteins vv50105Transport electron carriers	AT5G54270
VIT_00s0181g00200	LHCB3*1	LHCB3 (light-harvesting chlorophyll binding protein 3)	chrUn_07885106_07886115	C	vv10196Photosynthesis antenna proteins vv50105Transport electron carriers	AT5G54270
VIT_00s0194g00160	Unknown protein	Unknown protein	chrUn_10656114_10656971	PM CY/PM CY ER GA	ND	AT4G16410
VIT_00s0203g00160	CYCD6_1	Cyclin D-type	chrUn_12005084_12010149	CY	vv44110Cell cycle	AT4G03270
VIT_00s0207g00210	PSBO2	Photosystem II PsbO protein	chrUn_12517439_12519783	C	vv10195Photosynthesis vv50113Thylakoid targeting pathway vv50135Primary active transporter cat D3 to E2	AT3G50820
VIT_00s0211g00070	STM	Glycine hydroxymethyltransferase	chrUn_12846960_12878578	M C/M CY	vv10260Glycine serine and threonine metabolism vv10460Cyanoamino acid metabolism vv10670One carbon pool by folate vv10680Methane metabolism	AT4G37930
VIT_00s0211g00090	STM	Serine hydroxymethyltransferase 2	chrUn_12914098_12921200	CY	vv10260Glycine serine and threonine metabolism vv10670One carbon pool by folate vv10680Methane metabolism	AT4G37930
VIT_00s0211g00100	STM	Glycine hydroxymethyltransferase	chrUn_12921201_12930742	C	vv10260Glycine serine and threonine metabolism vv10460Cyanoamino acid metabolism vv10670One carbon pool by folate vv10680Methane metabolism	AT4G37930
VIT_00s0211g00120	STM	Glycine hydroxymethyltransferase	chrUn_12952242_12959764	M CY	vv10260Glycine serine and threonine metabolism vv10460Cyanoamino acid metabolism vv10670One carbon pool by folate vv10680Methane metabolism	AT4G37930
VIT_00s0211g00160	Serine hydroxymethyltransferase 1	Serine hydroxymethyltransferase 1	chrUn_12990213_12992662	M	vv10260Glycine serine and threonine metabolism vv10670One carbon pool by folate vv10680Methane metabolism	ND
VIT_00s0291g00060	PHT2_1	Inorganic phosphate transporter 2-1, chloroplast precursor	chrUn_21839211_21842702	C	vv50121Porters cat 1 to 6	AT3G26570
VIT_00s0389g00030	CYP72A8	CYP72A54	chrUn_27094002_27097225	CY	vv10902Monoterpenoid biosynthesis	AT3G14620
VIT_00s0539g00010	Leucine-rich repeat family	Leucine-rich repeat family	chrUn_31539992_31541824	C	ND	ND
VIT_00s0904g00010	PSBQ	Photosystem II oxygen-evolving enhancer protein PSBQ	chrUn_36673516_36674657	C	vv10195Photosynthesis vv50113Thylakoid targeting pathway vv50135Primary active transporter cat D3 to E2	ND
VIT_00s1543g00010	Unknown protein	Unknown protein	chrUn_39537434_39538293	PM CY/PM CY ER GA	ND	AT4G16410
VIT_01s0010g00920	chaperonin	Chaperonin GroEL	chr01_16384467_16391080	M C/M C	vv23018RNA degradation	AT1G26230
VIT_01s0010g00940	Unknown protein	Unknown protein	chr01_16474223_16475882	C/M M C	ND	AT3G19800
VIT_01s0010g01170	CCB3	YGGT	chr01_16894957_16897135	C	ND	AT5G36120
VIT_01s0010g03220	RPL26A	Ribosomal protein L24/L26	chr01_20463680_20463936	N CY/N CY	vv23010Ribosome	AT3G49910
VIT_01s0010g03620	LHCA2	LHCA2 (Photosystem I light harvesting complex gene 2)	chr01_20954792_20957007	C	vv10196Photosynthesis antenna proteins vv50105Transport electron carriers	AT3G61470
VIT_01s0011g00550	hydrolase	Hydrolase, alpha/beta fold family	chr01_00515746_00520912	C N CY/N CY	ND	AT1G13820
VIT_01s0011g00730	glucan phosphorylase	Alpha-1,4-glucan phosphorylase type H	chr01_00649069_00654392	C	vv10500Starch and sucrose metabolism	AT3G29320
VIT_01s0011g00930	FKBP13	FK506-binding protein 1 (FKBP13)	chr01_00793778_00796517	C	ND	AT5G45680
VIT_01s0011g02070	hydrolase	Metal-dependent phosphohydrolase HD domain-containing protein	chr01_01751432_01756010	P N PM	ND	AT1G17330
VIT_01s0026g01300	catalytic	Unknown protein	chr01_10284104_10289443	C	ND	AT1G74790
VIT_01s0026g02480	CP12-1	CP12-2	chr01_12080562_12082199	CY C/M M C	ND	AT2G47400
VIT_01s0127g00420	ECHID	Naphthoate synthase	chr01_07756597_07759711	M C/M	vv10130Ubiquinone biosynthesis	AT1G60550
VIT_01s0127g00740	oxidoreductase	Quinone oxidoreductase, chloroplast precursor	chr01_08083898_08085993	C	vv10190Oxidative phosphorylation vv50134Primary active transporter cat D1	AT1G23740
VIT_01s0137g00210	YCF32	Photosystem II core complex proteins psbY, chloroplast precursor	chr01_06690813_06691602	EX C M PM N/PM	vv10195Photosynthesis vv50135Primary active transporter cat D3 to E2	AT1G67740
VIT_01s0150g00060	SOUL heme-binding	SOUL heme-binding	chr01_22467218_22468319	N	ND	AT1G17100
VIT_02s0012g00570	APRR2	Pseudo-response regulator 2 (APRR2) (TOC2)	chr02_06442242_06448260	N	vv30007Cytokinin signaling vv60006ARR-B	AT4G18020
VIT_02s0012g01120	glycine cleavage system H, mitochondrial	Glycine cleavage system H protein, mitochondrial	chr02_07118141_07119745	C/M M C	vv10260Glycine serine and threonine metabolism	AT1G32470
VIT_02s0012g01420	CP33	Pigment defective 322	chr02_07590236_07597949	C	ND	AT2G35410
VIT_02s0025g01300	Unknown protein	Unknown protein	chr02_01239647_01240413	CY	ND	ND
VIT_02s0025g01470	Unknown protein	Unknown protein	chr02_01423534_01424411	C	ND	AT4G23890
VIT_02s0025g02640	Unknown protein	Unknown protein	chr02_02309835_02311836	C	ND	AT1G64680
VIT_02s0025g04710	PGR5-LIKE A	Unknown protein	chr02_04251602_04260927	C	ND	AT4G22890
VIT_02s0109g00080	Phosphoribulokinase	Phosphoribulokinase	chr02_12236164_12239904	C	vv10710Carbon fixation	ND
VIT_02s0154g00040	thylakoid lumenal	Thylakoid lumenal protein	chr02_04845959_04851301	C	ND	AT1G12250
VIT_02s0241g00040	UVR2	Cyclobutane pyrimidine dimer photolyase	chr02_04685425_04693245	C CY CY/PM M CY/N	ND	AT1G12370
VIT_03s0017g00940	PGR1	Cytochrome B6-F complex iron-sulfur subunit, PETC	chr03_16198440_16209850	C/M M C CY CY/ER VM CY/N	vv10195Photosynthesis vv50135Primary active transporter cat D3 to E2	AT4G03280
VIT_03s0017g01930	CYP97B3	CYP97B2	chr03_18343214_18371376	C	ND	AT4G15110
VIT_03s0038g00670	fructose-bisphosphate aldolase	fructose-bisphosphate aldolase, chloroplast precursor	chr03_00592539_00594503	C	vv10010Glycolysis vv10030Pentose phosphate vv10051Fructose and mannose metabolism vv10710Carbon fixation	AT2G21330
VIT_03s0038g02510	HPR	Glyoxylate reductase	chr03_01749658_01752878	C P C/M CY	vv10630Glyoxylate and dicarboxylate metabolism	AT1G68010
VIT_03s0038g03250	vestitone reductase	Vestitone reductase	chr03_02380407_02384590	C	vv10943Isoflavonoid biosynthesis	AT4G35250
VIT_03s0063g02020	TIC62	Tic Complex Tic62 Subunit	chr03_05292065_05302176	C	vv50133Primary active transporter cat A9 to A18	AT3G18890
VIT_03s0088g01190	PMDH2	Malate dehydrogenase, glyoxysomal precursor	chr03_09452241_09454982	C CY/P P M CY	vv10020Citrate cycle vv10620Pyruvate metabolism vv10630Glyoxylate and dicarboxylate metabolism vv10710Carbon fixation vv10720Reductive carboxylate cycle	AT5G09660
VIT_04s0008g01300	GLDP1	Glycine dehydrogenase	chr04_01067727_01074097	M	vv10260Glycine serine and threonine metabolism	AT4G33010
VIT_04s0008g01320	Unknown protein	Unknown protein	chr04_01090828_01092784	C	ND	AT5G11840
VIT_04s0008g01730	photosystem II subunit X	PSBX (photosystem II subunit X)	chr04_01354780_01355361	C	vv10195Photosynthesis	ND
VIT_04s0008g01900	Unknown protein	Unknown protein	chr04_01525047_01528564	CY C	ND	AT2G26340
VIT_04s0008g03560	glyoxalase I	Lactoylglutathione lyase	chr04_02911585_02917396	C	vv10620Pyruvate metabolism	AT1G67280
VIT_04s0008g05490	APX6	L-ascorbate peroxidase.	chr04_04942079_04950572	C	vv10053Ascorbate and aldarate metabolism	AT4G32320
VIT_04s0008g05590	ATP synthase	F-type H+-transporting ATPase b chain CfoII	chr04_05066705_05067497	C	vv10190Oxidative phosphorylation vv10195Photosynthesis vv50131Primary active transporter cat A2 to A4	AT4G32260
VIT_04s0008g06870	MAPR2	Cytochrome b5 domain-containing protein	chr04_06905828_06906361	C N	ND	AT2G24940
VIT_04s0023g00410	PSAL	Photosystem I subunit XI (PSAL)	chr04_16613820_16615344	C	vv10195Photosynthesis vv50105Transport electron carriers	AT4G12800
VIT_04s0023g01550	Unknown	Unknown	chr04_18080425_18081170	VM	ND	ND
VIT_04s0023g03010	fructose-bisphosphate aldolase	fructose-bisphosphate aldolase, chloroplast precursor	chr04_19605037_19607046	C	vv10010Glycolysis vv10030Pentose phosphate vv10051Fructose and mannose metabolism vv10710Carbon fixation	AT4G38970
VIT_04s0023g03510	FNR1	Ferredoxin:nadp+ Oxidoreductase PETH	chr04_20077191_20079804	C	vv10195Photosynthesis vv50135Primary active transporter cat D3 to E2	AT5G66190
VIT_04s0044g01310	NDHO	NADH-plastoquinone oxidoreductase subunit o	chr04_22840810_22842670	C M	vv10190Oxidative phosphorylation	AT1G74880
VIT_04s0044g01410	PSAN	Photosystem I reaction center subunit N (PSAN)	chr04_22946296_22947231	C	vv10195Photosynthesis vv50105Transport electron carriers	AT5G64040
VIT_04s0069g01000	DMT	Drug/metabolite transporter DMT family transporter	chr04_09420388_09425995	C	vv50122Porters cat 7 to 17	AT3G02690
VIT_04s0079g00680	PSY	Phytoene synthase, chloroplast precursor	chr04_11494448_11499204	N CY/N CY	vv10100Biosynthesis of steroids vv10900Terpenoid biosynthesis	AT5G17230
VIT_05s0020g01840	PCB2	3,8-divinyl protochlorophyllide a 8-vinyl reductase	chr05_03554059_03555769	C	vv10860Porphyrin and chlorophyll metabolism	AT5G18660
VIT_05s0020g02880	APL1	ADP-glucose pyrophosphorylase	chr05_04559776_04563543	C	vv10500Starch and sucrose metabolism	AT5G19220
VIT_05s0020g03180	PSAD-2	Photosystem I reaction center subunit II, chloroplast precursor	chr05_04942932_04943720	C	vv10195Photosynthesis vv50105Transport electron carriers	AT1G03130
VIT_05s0020g03490	ferredoxin	ferredoxin	chr05_05264210_05264834	C M CY/M	vv10195Photosynthesis	AT4G14890
VIT_05s0049g01110	AKR	Aldo-keto reductase	chr05_08158918_08170034	M	vv10040Pentose glucuronate interconversion vv10051Fructose and mannose metabolism vv10052Galactose metabolism vv10561Glycerolipid metabolism vv10620Pyruvate metabolism	AT1G04420
VIT_05s0049g01130	AKR	Aldo/keto reductase	chr05_08179460_08185573	C M	vv10040Pentose glucuronate interconversion vv10051Fructose and mannose metabolism vv10052Galactose metabolism vv10561Glycerolipid metabolism vv10620Pyruvate metabolism	AT1G04420
VIT_05s0051g00440	PFT27	Transmembrane protein FT27/PFT27	chr05_11020780_11049776	C	vv50109Incompletely characterized transport systems	AT4G13590
VIT_05s0077g01010	HCF107	HCF107 (high chlorophyll fluorescent 107)	chr05_00783350_00788281	N	ND	AT3G17040
VIT_05s0094g00820	Unknown protein	Unknown protein	chr05_24140031_24151088	C	ND	AT3G59780
VIT_05s0102g00310	GUN4	GUN4	chr05_22200686_22201636	N	ND	AT3G59400
VIT_06s0004g00260	binding	Shoot1 protein	chr06_00387292_00390235	C CY CY/ER CY/P EX N	ND	AT1G55480
VIT_06s0004g00610	ACD1	Accelerated cell death 1 ACD1	chr06_00769211_00772779	CY C	vv50133Primary active transporter cat A9 to A18	AT4G25650
VIT_06s0004g03690	In2-1	Glutathione S-transferase GSTO1	chr06_04646416_04653226	CY	vv10480Glutathione metabolism	AT5G02790
VIT_06s0004g05180	RCA	Ribulose bisphosphate carboxylase/oxygenase activase, chloroplast	chr06_06106696_06109243	C	ND	AT2G39730
VIT_06s0004g05230	PTAC16	Plastid transcriptionally active18	chr06_06139783_06142356	C	vv50133Primary active transporter cat A9 to A18	AT3G46780
VIT_06s0004g06540	DEDOL-PP synthase	Undecaprenyl pyrophosphate synthetase	chr06_07246465_07248929	C N CY/N CY	vv10900Terpenoid biosynthesis	AT5G58770
VIT_06s0004g07160	FER4	Ferritin	chr06_07931351_07935888	C	vv10860Porphyrin and chlorophyll metabolism	AT2G40300
VIT_06s0004g08380	Unknown protein	Unknown protein	chr06_09235536_09237334	C	ND	AT5G58250
VIT_06s0009g01670	FHADOM_1	forkhead-associated domain-containing protein	chr06_13642201_13645430	C	vv60028FHA	AT2G21530
VIT_06s0061g00010	PDE166	Magnesium-chelatase subunit chlD, chloroplast precursor	chr06_17213986_17224620	N	vv10860Porphyrin and chlorophyll metabolism	AT1G08520
VIT_06s0080g00030	AKR	Aldo/keto reductase	chr06_19697524_19702034	C	vv10040Pentose glucuronate interconversion vv10051Fructose and mannose metabolism vv10052Galactose metabolism vv10561Glycerolipid metabolism vv10620Pyruvate metabolism	AT2G27680
VIT_06s0080g00920	PSAO	Photosystem I subunit O (PSAO)	chr06_21010671_21012309	C	vv10195Photosynthesis	AT1G08380
VIT_07s0005g01210	MYB12_2	Myb domain protein 12	chr07_03730465_03732879	N	vv60044MYB	AT2G47460
VIT_07s0005g02220	CAB140	LHCII type I CAB-1	chr07_04605071_04605897	C	vv10196Photosynthesis antenna proteins vv50105Transport electron carriers vv50113Thylakoid targeting pathway	AT1G29930
VIT_07s0005g03600	JMJD1B_7	Transcription factor jumonji (jmj) / zinc finger (C5HC2 type)	chr07_06494317_06494733	N C	vv60038Jumonji	AT1G08620
VIT_07s0005g04400	PSB28	Photosystem II reaction centre W (PsbW)	chr07_07492159_07493925	C	vv10195Photosynthesis vv50135Primary active transporter cat D3 to E2	AT4G28660
VIT_07s0005g04920	PSAE-1	Photosystem I reaction center subunit IV B (PSAE B)	chr07_08155016_08156410	C	vv10195Photosynthesis vv50105Transport electron carriers	AT4G28750
VIT_07s0031g00620	ZEP	Zeaxanthin epoxidase (ZEP) (ABA1)	chr07_16796117_16803926	C	vv10906Carotenoid biosynthesis vv60028FHA	AT5G67030
VIT_07s0031g00650	DCL	Defective chloroplasts and leaves protein / DCL protein	chr07_16821800_16824027	C/M M C	ND	AT1G45230
VIT_07s0031g00680	RCCR	Red chlorophyll catabolite reductase (accelerated cell death 2)	chr07_16847954_16851832	C	vv10860Porphyrin and chlorophyll metabolism	AT4G37000
VIT_07s0031g02780	Cyclase/dehydrase	Cyclase/dehydrase	chr07_19305966_19326527	C	ND	AT5G08720
VIT_07s0104g00510	CSP41A	MRNA-binding protein precursor	chr07_01745215_01748199	C	ND	AT3G63140
VIT_07s0129g00530	hydrolase	Hydrolase, alpha/beta fold family	chr07_15762800_15763917	CY	ND	AT4G37470
VIT_07s0141g00500	V-type H+-transporting ATPase 21kDa proteolipid subunit	V-type H+-transporting ATPase 21kDa proteolipid subunit	chr07_00286522_00292979	EX C	vv10190Oxidative phosphorylation vv44145Phagosome vv50131Primary active transporter cat A2 to A4	ND
VIT_07s0141g00570	PSBW	Photosystem II reaction centre W (PsbW)	chr07_00323448_00324114	C	vv10195Photosynthesis vv50135Primary active transporter cat D3 to E2	AT2G30570
VIT_07s0141g00850	INDL	ATP-binding protein involved in chromosome partitioning MRP	chr07_00498220_00504281	CY	vv44110Cell cycle vv52010ABC transporters	AT4G19540
VIT_08s0007g00840	RCA	Ribulose bisphosphate carboxylase/oxygenase activase, chloroplast	chr08_15008406_15011421	C	ND	AT2G39730
VIT_08s0007g01570	hydrolase	fructose 1,6-bisphosphatase	chr08_15672182_15674216	C	vv10010Glycolysis vv10030Pentose phosphate vv10051Fructose and mannose metabolism vv10710Carbon fixation	AT3G54050
VIT_08s0007g01590	hydrolase	fructose 1,6-bisphosphatase	chr08_15688167_15692836	N CY/N CY	vv10010Glycolysis vv10030Pentose phosphate vv10051Fructose and mannose metabolism vv10710Carbon fixation	AT3G54050
VIT_08s0007g02000	GPAT6	Glycerol-3-phosphate acyltransferase 8	chr08_16048086_16050441	PM ER	vv10561Glycerolipid metabolism vv10564Glycerophospholipid metabolism	AT2G38110
VIT_08s0007g02190	LHCB4	LHCB4 chlorophyll A-B binding protein CP29	chr08_16224845_16226090	M C	vv10196Photosynthesis antenna proteins vv50105Transport electron carriers	AT5G01530
VIT_08s0007g02970	Unknown protein	Unknown protein	chr08_17044805_17046974	C/M C M	ND	AT2G36145
VIT_08s0007g04340	immunophilin	Peptidylprolyl isomerase	chr08_18294853_18298945	C	ND	AT3G10060
VIT_08s0007g06200	rhodanese-like	Rhodanese domain-containing protein	chr08_20014162_20016405	C PM GA/PM VM GA	ND	AT2G42220
VIT_08s0007g07470	NDF2	Galactose mutarotase	chr08_20994897_20997381	C	vv10010Glycolysis	AT1G64770
VIT_08s0007g08540	GUN5	Mg-chelatase subunit XANTHA-F	chr08_21935664_21941428	C	vv10860Porphyrin and chlorophyll metabolism vv30001ABA signaling	AT5G13630
VIT_08s0040g00390	CRD1	Magnesium-protoporphyrin IX monomethyl ester [oxidative] cyclase	chr08_11320926_11323200	C C/M	vv10860Porphyrin and chlorophyll metabolism	AT3G56940
VIT_08s0040g01400	thylakoid lumen 15.0 kDa	Thylakoid lumenal 15.0 kDa protein 2	chr08_12522974_12528024	C	ND	AT5G52970
VIT_08s0056g01000	MATE	MATE efflux family protein	chr08_01489988_01498676	C	vv50125Porters cat 66 to 94	AT5G17700
VIT_08s0056g01160	hydrolase	BDG1 (BODYGUARD1) hydrolase	chr08_01771030_01774497	PM	ND	AT5G17780
VIT_09s0002g04010	NDF4	Ferredoxin	chr09_03709751_03711387	C	vv10195Photosynthesis	AT3G16250
VIT_09s0002g04320	PSI-H	Photosystem I reaction center subunit VI PSAH	chr09_03956719_03958616	C	vv10195Photosynthesis vv50105Transport electron carriers	AT1G52230
VIT_09s0002g04360	Thylakoid membrane phosphoprotein 14 kda, chloroplast precursor	Thylakoid membrane phosphoprotein 14 kda, chloroplast precursor	chr09_03998146_04001273	C	ND	AT1G52220
VIT_09s0002g05700	NPH3	Phototropic-responsive NPH3	chr09_05445657_05447664	C	ND	AT1G52770
VIT_09s0002g05990	UVR3	6-4 photolyase	chr09_05800008_05806521	N M	vv34710Circadian rhythm	AT3G15620
VIT_09s0018g00290	NDF1	Unknown protein	chr09_16161288_16164507	C	ND	AT1G15980
VIT_09s0018g01780	uridylyltransferase	ACT domain repeat 1 (ACR1) uridylyltransferase	chr09_19142773_19147862	C	ND	AT1G16880
VIT_09s0054g01760	Unknown protein	Unknown protein	chr09_22832342_22833813	N C CY/N	ND	AT1G78995
VIT_10s0003g00050	SPL3	Squamosa promoter-binding protein 3 (SPL3)	chr10_01346397_01348736	N	vv60055SBP	AT2G33810
VIT_10s0003g00890	CHLI2	Magnesium-chelatase subunit chlI, chloroplast precursor	chr10_02130122_02132170	C	vv10860Porphyrin and chlorophyll metabolism	AT5G45930
VIT_10s0003g01640	binding	Transcription repressor	chr10_03053964_03064622	C	ND	AT4G18810
VIT_10s0003g02890	CAB140	LHCII type I CAB-1	chr10_05014595_05015426	C	vv10196Photosynthesis antenna proteins vv50105Transport electron carriers vv50113Thylakoid targeting pathway	AT1G29930
VIT_10s0003g02900	CAB140	LHCII type I CAB-1	chr10_05026578_05027393	C	vv10196Photosynthesis antenna proteins vv50105Transport electron carriers vv50113Thylakoid targeting pathway	AT1G29930
VIT_10s0003g04040	MTERF_17	Mitochondrial transcription termination factor	chr10_06867305_06869411	C CY/ER ER EX N CY/N CY	vv60085MTERF	AT2G34620
VIT_10s0003g04350	PSAK	Photosystem I subunit X (PSAK)	chr10_07439882_07440995	C	vv10195Photosynthesis vv50105Transport electron carriers	AT1G30380
VIT_10s0071g00940	prolyl oligopeptidase	Oligopeptidase B	chr10_17517549_17559504	C CY CY/ER VM EX CY/N C/M CY/PM	ND	AT1G50380
VIT_10s0116g01540	methyltransferase	Aminomethyltransferase	chr10_00836548_00840012	M C	vv10260Glycine serine and threonine metabolism vv10670One carbon pool by folate vv10910Nitrogen metabolism	AT1G11860
VIT_10s0116g01740	ATPC1	ATP synthase gamma chain 1t (ATPC1)	chr10_01013121_01025133	N	vv10190Oxidative phosphorylation vv10195Photosynthesis vv50131Primary active transporter cat A2 to A4	AT4G04640
VIT_11s0016g00560	PRX Q	Peroxiredoxin bcp	chr11_00552997_00554795	C	ND	AT3G26060
VIT_11s0016g00730	LHCA6	LHCA6 (Photosystem I light harvesting complex gene 6)	chr11_00701298_00703546	C	vv10196Photosynthesis antenna proteins vv50105Transport electron carriers	AT1G19150
VIT_11s0016g01220	ABP19	Auxin-binding protein ABP19a precursor	chr11_00967279_00968160	EX	vv30003Auxin signaling	AT5G20630
VIT_11s0016g01400	photosystem II subunit X	PSBX (photosystem II subunit X)	chr11_01115218_01115820	C	vv10195Photosynthesis	ND
VIT_11s0016g04250	HCF101	HCF101 (high-chlorophyll-fluorescence 101)	chr11_03539907_03550311	C	vv52010ABC transporters	AT3G24430
VIT_11s0016g05570	chloroplast thylakoid lumen	Thylakoid lumenal 16.5 kDa protein, chloroplast precursor	chr11_04969492_04976701	C	ND	AT4G02530
VIT_11s0037g00070	ALDH11A3	NADP-dependent glyceraldehyde-3-phosphate dehydrogenase	chr11_07715994_07721798	CYS	vv10220Urea cycle and metabolism of amino groups vv50101Channels and pores	AT2G24270
VIT_11s0037g00850	TPR	Tetratricopeptide repeat (TPR)-containing	chr11_09434456_09438176	N	ND	AT4G28080
VIT_11s0052g00610	VTE2	Homogenitisate geranylgeranyl transferase	chr11_18056319_18065859	PM ER	vv10100Biosynthesis of steroids	AT2G18950
VIT_12s0028g00320	LHB1B1	LHB1B1	chr12_00931774_00932592	C	vv10196Photosynthesis antenna proteins vv50105Transport electron carriers vv50113Thylakoid targeting pathway	AT2G34430
VIT_12s0028g01080	PSII-P	Photosystem II oxygen-evolving complex precursor, 23kda PSBP	chr12_01608245_01609968	C	vv10195Photosynthesis vv50135Primary active transporter cat D3 to E2	AT1G06680
VIT_12s0028g01510	NADP-dependent glyceraldehyde-3-phosphate dehydrogenase	NADP-dependent glyceraldehyde-3-phosphate dehydrogenase	chr12_02167307_02167722	CY CY/ER ER	vv10220Urea cycle and metabolism of amino groups vv50101Channels and pores	ND
VIT_12s0028g02370	Methyltransferase type 11	Methyltransferase type 11	chr12_03107199_03110753	C	ND	ND
VIT_12s0028g03100	GPRI1	GPRI1 (GOLDEN2 1)	chr12_03879386_03882631	N	vv60029G2-like	AT2G20570
VIT_12s0034g01180	fibrillin	PAP/fibrillin family	chr12_17136513_17140291	C	ND	AT3G26070
VIT_12s0055g01110	LHCB6	LHCB6 (light harvesting complex PSII)	chr12_14705491_14706714	C	vv10196Photosynthesis antenna proteins vv50105Transport electron carriers	AT1G15820
VIT_12s0057g00020	THF1	Protein thylakoid formation1	chr12_08740143_08744479	C	ND	AT2G20890
VIT_12s0057g00630	LHCB2	LHCB2.1 (Photosystem II light harvesting complex gene 2.1)	chr12_09272280_09273816	C	vv10196Photosynthesis antenna proteins vv50105Transport electron carriers	AT2G05100
VIT_12s0057g00940	G6PD1	Glucose-6-phosphate 1-dehydrogenase 2, chloroplast precursor	chr12_09637230_09643257	C	vv10030Pentose phosphate vv10480Glutathione metabolism	AT5G35790
VIT_12s0057g01260	Unknown protein	Unknown protein	chr12_10005487_10009178	C	ND	AT2G04360
VIT_12s0059g00270	PORC	NADPH-protochlorophyllide oxidoreductase	chr12_05132816_05136194	C	vv10860Porphyrin and chlorophyll metabolism	AT1G03630
VIT_12s0059g00710	protease	Metalloendopeptidase	chr12_05533259_05534987	C	ND	AT1G05140
VIT_12s0059g01810	PSII	Photosystem II psbZ	chr12_06668607_06684305	C	vv10195Photosynthesis vv50135Primary active transporter cat D3 to E2	AT1G03600
VIT_12s0059g02480	CYCP2_1	CYCP2;1 (cyclin p2;1)	chr12_07267100_07268362	C	vv44110Cell cycle	AT3G21870
VIT_13s0019g00260	PPL1	Photosystem II reaction center PsbP	chr13_02381361_02384970	C	vv10195Photosynthesis vv50135Primary active transporter cat D3 to E2	AT3G55330
VIT_13s0019g02390	DFB	Dihydrofolate synthetase	chr13_03642943_03654334	CY N	vv10790Folate biosynthesis	AT5G05980
VIT_13s0019g03350	SBPase	Sedoheptulose-1,7-bisphosphatase (SBPase), Chloroplast	chr13_04389058_04391999	C	vv10710Carbon fixation	ND
VIT_13s0019g04140	LHCA1	LHCA1	chr13_05428850_05430227	C	vv10196Photosynthesis antenna proteins vv34710Circadian rhythm vv50105Transport electron carriers	AT3G54890
VIT_13s0019g05380	Unknown protein	Unknown protein	chr13_07258904_07279731	C C/M	ND	AT5G04440
VIT_13s0019g05400	protein transport	RPG related protein 1 RR1	chr13_07300843_07310002	N	ND	AT5G52280
VIT_13s0064g00650	ATAB2	ATAB2	chr13_22378827_22382804	C	ND	AT3G08010
VIT_13s0064g00670	No hit	No hit	chr13_22417729_22418275	EX	ND	ND
VIT_13s0064g01080	Thylakoid lumenal 19 kDa protein, chloroplast precursor	Thylakoid lumenal 19 kDa protein, chloroplast precursor	chr13_22966655_22967460	C	ND	ND
VIT_13s0064g01430	CP33	Pigment defective 322	chr13_23284883_23287892	C C/M	ND	AT3G52150
VIT_13s0067g02700	RPS26C	Ribosomal protein S26 (RPS26C) 40S	chr13_01450063_01452246	C	vv23010Ribosome	AT3G56340
VIT_13s0074g00040	VTE5	Phytol kinase 2, chloroplast precursor	chr13_07392780_07404183	C	vv10860Porphyrin and chlorophyll metabolism	AT5G04490
VIT_13s0084g00490	No hit	No hit	chr13_19314844_19315804	N N/PM C	ND	ND
VIT_14s0060g00820	CSP41B	3-beta hydroxysteroid dehydrogenase	chr14_00661264_00665339	C	vv10140C21-Steroid hormone metabolism	AT1G09340
VIT_14s0066g00160	methyltransferase	Ubiquinone/menaquinone biosynthesis methyltransferase UbiE	chr14_26738301_26739683	C	vv10130Ubiquinone biosynthesis	AT3G01660
VIT_14s0066g01210	SABP3	Carbonic anhydrase, chloroplast precursor	chr14_27702721_27707102	C	vv10910Nitrogen metabolism vv50124Porters cat 30 to 64	AT3G01500
VIT_14s0068g00280	CRR7	Unknown protein	chr14_23982459_23984970	CY	ND	AT5G39210
VIT_14s0068g00500	GT	Indole-3-acetate beta-glucosyltransferase	chr14_24240476_24246281	CY C	vv11002Auxin biosynthesis	AT3G02100
VIT_14s0068g00680	GAPA-2	Glyceraldehyde-3-phosphate dehydrogenase A, chloroplast precursor	chr14_24482406_24484689	C	vv10010Glycolysis	AT1G12900
VIT_14s0081g00060	PSBW	Photosystem II reaction centre W (PsbW)	chr14_07612943_07613734	C	vv10195Photosynthesis vv50135Primary active transporter cat D3 to E2	AT2G30570
VIT_14s0128g00050	thylakoid lumen 18.3 kDa	Thylakoid lumenal 18.3 kDa protein	chr14_02638705_02642094	C PM N/PM CY/PM VM GA ER EX M	ND	AT1G54780
VIT_15s0021g00160	No hit	No hit	chr15_09436456_09454958	P C	ND	ND
VIT_15s0024g00040	LHCA3	LHCA3 (Photosystem I light harvesting complex gene 3)	chr15_00124100_00125350	C	vv10196Photosynthesis antenna proteins vv50105Transport electron carriers	AT1G61520
VIT_15s0024g00660	hydrolase	Esterase	chr15_01106485_01112651	C CY	ND	AT5G17670
VIT_15s0046g03340	CAC3	Acetyl co-enzyme A carboxylase carboxyltransferase alpha subunit	chr15_19954653_19965493	CY C	vv10061Fatty acid biosynthesis vv10620Pyruvate metabolism	AT2G38040
VIT_15s0048g01330	oxidoreductase	Glyoxylate reductase	chr15_15460995_15466578	C	vv10630Glyoxylate and dicarboxylate metabolism	AT2G45630
VIT_15s0048g02500	TMP14	Thylakoid membrane phosphoprotein 14 kda, chloroplast precursor	chr15_16666862_16668469	C	ND	AT2G46820
VIT_15s0048g02980	Unknown protein	Unknown protein	chr15_17080547_17082000	C/M M C	ND	AT3G61870
VIT_16s0039g02530	No hit	No hit	chr16_02769546_02770200	EX CY	ND	ND
VIT_16s0039g02540	C00340	Rubredoxin	chr16_02776365_02778720	C	vv10071Fatty acid metabolism	AT5G17170
VIT_16s0098g01180	AKR	Aldo/keto reductase	chr16_21441948_21447272	EX N CYS	vv10040Pentose glucuronate interconversion vv10051Fructose and mannose metabolism vv10052Galactose metabolism vv10561Glycerolipid metabolism vv10620Pyruvate metabolism	AT5G53580
VIT_16s0098g01280	rhodanese-like	Rhodanese domain-containing protein	chr16_21537646_21539881	C/M M C	ND	AT4G27700
VIT_16s0100g00330	Unknown protein	Unknown protein	chr16_15726466_15727376	C	ND	AT5G62140
VIT_17s0000g00110	C00340	Rubredoxin	chr17_00044685_00046587	C	vv10071Fatty acid metabolism	AT5G51010
VIT_17s0000g00280	CHLM	Magnesium-protoporphyrin O-methyltransferase	chr17_00181418_00183459	C	vv10860Porphyrin and chlorophyll metabolism	AT4G25080
VIT_17s0000g03690	RBCS1A	Ribulose-1,5-bisphophate carboxylase/oxygenase small subunit	chr17_03623303_03624351	C	vv10710Carbon fixation	AT1G67090
VIT_17s0000g04270	peptidyl-prolyl cis-trans isomerase cyclophilin-type	Peptidyl-prolyl cis-trans isomerase B	chr17_04509162_04510618	C CY N	ND	AT1G74070
VIT_17s0000g04490	CaS	Extracellular Ca2+ sensing receptor	chr17_04729366_04732289	C	ND	AT5G23060
VIT_17s0000g05250	Unknown protein	Unknown protein	chr17_05753699_05754672	N/PM N PM	ND	AT5G08050
VIT_17s0000g05330	PP2A-2	Serine/threonine protein phosphatase PP2A-5 catalytic subunit (PP2A5)	chr17_05815017_05818306	CY EX	vv23015mRNA surveillance pathway vv34020Calcium signaling pathway	AT1G10430
VIT_17s0000g06280	CHLP	Geranylgeranyl reductase	chr17_06820975_06822734	C	vv10100Biosynthesis of steroids	AT1G74470
VIT_17s0000g06350	LHCA4	LHCA4 (Photosystem I light harvesting complex gene 4)	chr17_06886280_06887463	C	vv10196Photosynthesis antenna proteins vv50105Transport electron carriers	AT3G47470
VIT_17s0000g06930	UNE10_3	Unfertilized embryo sac 10 UNE10	chr17_07609556_07613137	N	vv60011BHLH	AT4G00050
VIT_17s0000g08680	IMP dehydrogenase/GMP reductase	IMP dehydrogenase/GMP reductase	chr17_09949636_09959132	PM	vv10230Purine metabolism	AT3G48200
VIT_17s0000g09370	RABE1B	Elongation factor EF-Tu RABE1B	chr17_10957599_10959197	C	vv34626Plant-pathogen interaction	AT4G20360
VIT_18s0001g00760	PETE2	Plastocyanin, chloroplast precursor	chr18_01535465_01536264	C	vv10195Photosynthesis vv50113Thylakoid targeting pathway	AT1G20340
VIT_18s0001g00820	CDSP32	Thioredoxin-like protein CDSP32	chr18_01569336_01570424	C	ND	AT1G76080
VIT_18s0001g02610	OMT1	Caffeic acid methyltransferase	chr18_02845415_02847110	CY	vv10940Phenylpropanoid biosynthesis	AT5G54160
VIT_18s0001g02740	PSBS	Photosystem II 22 kDa protein PSBS	chr18_02905882_02907423	PM M/PM CYS/PM CY/PM N/PM GA	vv10195Photosynthesis	AT1G44575
VIT_18s0001g06370	APX4	L-ascorbate peroxidase, chloroplast	chr18_04765814_04772318	C	vv10053Ascorbate and aldarate metabolism	AT4G09010
VIT_18s0001g08800	LACT	Lecithine cholesterol acyltransferase-like protein	chr18_07296289_07303266	CY CY/P PM CY/N	vv10564Glycerophospholipid metabolism	AT1G27480
VIT_18s0001g10510	thioredoxin	Thioredoxin family	chr18_08851314_08854596	CY N VM CYS/N N/PM C	ND	AT1G07700
VIT_18s0001g10550	LHCA5	LHCA5 (Photosystem I light harvesting complex gene 5)	chr18_08871577_08873781	C	vv10196Photosynthesis antenna proteins vv50105Transport electron carriers	AT1G45474
VIT_18s0001g11710	PSBO2	Photosystem II PsbO protein	chr18_10013495_10014836	C	vv10195Photosynthesis vv50113Thylakoid targeting pathway vv50135Primary active transporter cat D3 to E2	AT3G50820
VIT_18s0001g12000	GGPS1	Geranylgeranyl pyrophosphate synthetase 1, chloroplast precursor	chr18_10227096_10228470	ER CY M ER/VM CY/N	vv10100Biosynthesis of steroids vv10900Terpenoid biosynthesis	AT4G36810
VIT_18s0001g12490	O-methyltransferase	O-methyltransferase	chr18_10678002_10680069	N CY/N CY	ND	AT5G42760
VIT_18s0001g14450	FNR1	Ferredoxin:nadp+ Oxidoreductase PETH	chr18_12453766_12456583	C	vv10195Photosynthesis vv50135Primary active transporter cat D3 to E2	AT5G66190
VIT_18s0001g14620	Ribosomal protein S16	Ribosomal protein S16	chr18_12678950_12679433	CY	vv23010Ribosome	ND
VIT_18s0001g15310	TRX-M4	Thioredoxin M-type	chr18_13444700_13445878	C	ND	AT3G15360
VIT_18s0001g15360	thylakoid lumenal 29.8 kDa	Thylakoid lumenal 29.8 kDa protein	chr18_13495083_13497819	C	ND	AT1G77090
VIT_18s0041g00350	hydrolase	Dienelactone hydrolase	chr18_24806142_24809718	C	vv11000Single reactions	AT1G35420
VIT_18s0041g01220	GCN5_14	GCN5 N-acetyltransferase (GNAT)	chr18_25838008_25839742	C	vv60082GNAT	AT1G72030
VIT_18s0072g00970	DEGP1	DegP protease,	chr18_20396952_20422539	C	ND	AT3G27925
VIT_18s0089g01170	LHCB5	LHCB5 (light harvesting complex of photosystem ii 5)	chr18_29067665_29070719	EX VM	vv10196Photosynthesis antenna proteins vv50105Transport electron carriers	AT4G10340
VIT_18s0089g01210	Cupin super	Cupin super	chr18_29105361_29106215	C	ND	AT4G10300
VIT_18s0089g01390	Unknown protein	Unknown protein	chr18_29278912_29285763	C	ND	AT5G44650
VIT_18s0089g01420	hydrolase	Hydrolase, alpha/beta fold	chr18_29311324_29315400	C	ND	AT5G38520
VIT_18s0117g00260	DNAJ	Co-chaperone-curved DNA binding protein A	chr18_23472866_23476496	C	vv50132Primary active transporter cat A5 to A8	AT4G09350
VIT_18s0122g00830	PLASTIDMI1	PMI1 (plastid movement impaired1)	chr18_00599271_00602328	N CYS/N CY	ND	AT1G42550
VIT_18s0122g00960	GAPB	Glyceraldehyde-3-phosphate dehydrogenase B, chloroplast precursor	chr18_00681266_00684519	C	vv10010Glycolysis	AT1G42970
VIT_18s0164g00030	ATPD	ATP synthase delta chain, chloroplast precursor	chr18_18213114_18214038	C	vv10190Oxidative phosphorylation vv10195Photosynthesis vv50131Primary active transporter cat A2 to A4	AT4G09650
VIT_19s0014g00080	steroid 5-alpha-reductase	Steroid 5alpha-reductase	chr19_00074024_00075062	PM	vv10905Brassinosteroid biosynthesis	AT5G16010
VIT_19s0014g00100	chalcone-flavanone isomerase	Chalcone isomerase 3	chr19_00079521_00084472	C	vv10941Flavonoid biosynthesis	AT1G53520
VIT_19s0014g01330	Peptide-N4-asparagine amidase A	Peptide-N4-asparagine amidase A	chr19_01405533_01420719	C	ND	AT3G14920
VIT_19s0014g03160	PORA	NADPH:protochlorophyllide oxidoreductase	chr19_03298278_03300500	C	vv10860Porphyrin and chlorophyll metabolism	AT5G54190
VIT_19s0014g03650	No hit	No hit	chr19_03776474_03777469	EX C	ND	ND
VIT_19s0014g03660	LHCB3*1	LHCII type III, chloroplast precursor	chr19_03777470_03778927	C	vv10196Photosynthesis antenna proteins vv50105Transport electron carriers	AT5G54270
VIT_19s0014g03850	PGR1	Cytochrome B6-F complex iron-sulfur subunit, PETC	chr19_03942870_03944937	C M	vv10195Photosynthesis vv50135Primary active transporter cat D3 to E2	AT4G03280
VIT_19s0015g01760	PSAG	Photosystem I reaction center subunit V (PSAG)	chr19_10465771_10466458	C	vv10195Photosynthesis vv50105Transport electron carriers	AT1G55670
VIT_19s0027g00200	PSBR	Photosystem II 10 kDa polypeptide PSBR	chr19_18708816_18709975	C	vv10195Photosynthesis vv50113Thylakoid targeting pathway	AT1G79040
VIT_19s0085g00380	kinase	Phosphoglycerate kinase	chr19_22741112_22745792	C	vv10010Glycolysis vv10710Carbon fixation	AT1G56190
VIT_19s0090g01750	Unknown protein	Unknown protein	chr19_07779436_07780972	C	ND	AT5G55570
VIT_19s0093g00510	glycolate oxidase	S-2-hydroxy-acid oxidase, peroxisomal	chr19_17510524_17514468	CY	vv10630Glyoxylate and dicarboxylate metabolism vv44146Peroxisome	AT3G14420
VIT_19s0177g00280	DNAJREL	DNAJ heat shock N-terminal domain-containing	chr19_06133013_06134771	N C	vv50132Primary active transporter cat A5 to A8	AT5G23240

## Sheet: Table 5
adj P-value	T	Q	GO ID	GO type	GO description	GO depth in group	Q&T	Q&T enriched list
6.87e-77	149	240	GO:0015979	BP	photosynthesis	4	60	VV03S0017G00940,VV09S0002G04010,VV04S0008G01730,VV18S0089G01170,VV18S0001G10550,VV00S0125G00280,VV18S0072G00970,VV09S0002G04320,VV17S0000G00280,VV12S0028G00320,VV05S0020G03180,VV04S0044G01410,VV01S0010G03620,VV04S0023G00410,VV18S0164G00030,VV18S0089G01390,VV13S0019G04140,VV01S0137G00210,VV17S0000G06350,VV14S0081G00060,VV07S0141G00570,VV12S0055G01110,VV10S0003G00890,VV17S0000G06280,VV08S0040G00390…
4.28e-42	80	240	GO:0019684	BP	photosynthesis, light reaction	5	33	VV09S0002G04010,VV18S0089G01170,VV18S0001G10550,VV18S0072G00970,VV12S0028G00320,VV01S0010G03620,VV18S0164G00030,VV18S0089G01390,VV13S0019G04140,VV17S0000G06350,VV12S0055G01110,VV15S0024G00040,VV12S0057G00630,VV08S0007G02190,VV18S0001G11710,VV12S0059G01810,VV14S0128G00050,VV08S0007G07470,VV11S0016G00730,VV19S0015G01760,VV19S0014G03660,VV19S0027G00200,VV09S0018G00290,VV00S0181G00200,VV00S0181G00180…
2.84e-34	246	240	GO:0006091	BP	generation of precursor metabolites and energy	4	41	VV09S0002G04010,VV18S0089G01170,VV18S0001G10550,VV03S0088G01190,VV18S0072G00970,VV12S0028G00320,VV01S0010G03620,VV18S0164G00030,VV18S0089G01390,VV05S0020G03490,VV13S0019G04140,VV17S0000G06350,VV12S0055G01110,VV07S0031G00620,VV15S0024G00040,VV19S0014G03850,VV12S0057G00630,VV08S0007G02190,VV18S0001G11710,VV12S0059G01810,VV14S0128G00050,VV08S0007G07470,VV11S0016G00730,VV19S0015G01760,VV19S0014G03660…
8.32e-33	27	240	GO:0009765	BP	photosynthesis, light harvesting	6	20	VV18S0089G01170,VV18S0001G10550,VV18S0072G00970,VV12S0028G00320,VV01S0010G03620,VV13S0019G04140,VV17S0000G06350,VV12S0055G01110,VV15S0024G00040,VV12S0057G00630,VV08S0007G02190,VV12S0059G01810,VV14S0128G00050,VV11S0016G00730,VV19S0014G03660,VV00S0181G00200,VV00S0181G00180,VV10S0003G02900,VV10S0003G02890,VV07S0005G02220
1.48e-15	11	240	GO:0009773	BP	photosynthetic electron transport in photosystem I	7	9	VV09S0002G04010,VV18S0164G00030,VV08S0007G07470,VV19S0015G01760,VV09S0018G00290,VV02S0025G04710,VV08S0007G01570,VV08S0007G01590,VV15S0048G02500
2.3e-11	33	240	GO:0010218	BP	response to far red light	7	10	VV18S0089G01170,VV12S0028G00320,VV13S0019G04140,VV12S0057G00630,VV08S0007G02190,VV11S0016G00730,VV10S0003G02900,VV10S0003G02890,VV07S0005G02220,VV17S0000G03690
3e-11	411	240	GO:0009416	BP	response to light stimulus	5	26	VV03S0017G00940,VV18S0089G01170,VV18S0001G02740,VV12S0028G00320,VV18S0001G00760,VV13S0064G00650,VV13S0064G00670,VV13S0019G04140,VV12S0055G01110,VV08S0007G00840,VV07S0031G00620,VV19S0014G03850,VV02S0241G00040,VV09S0002G05700,VV12S0057G00630,VV08S0007G02190,VV18S0001G11710,VV06S0004G05180,VV11S0016G00730,VV14S0068G00680,VV09S0002G05990,VV10S0003G02900,VV10S0003G02890,VV18S0122G00960,VV07S0005G02220…
3.35e-11	46	240	GO:0010114	BP	response to red light	7	11	VV18S0089G01170,VV12S0028G00320,VV13S0019G04140,VV07S0031G00620,VV12S0057G00630,VV08S0007G02190,VV11S0016G00730,VV10S0003G02900,VV10S0003G02890,VV07S0005G02220,VV17S0000G03690
5.73e-11	423	240	GO:0009314	BP	response to radiation	4	26	VV03S0017G00940,VV18S0089G01170,VV18S0001G02740,VV12S0028G00320,VV18S0001G00760,VV13S0064G00650,VV13S0064G00670,VV13S0019G04140,VV12S0055G01110,VV08S0007G00840,VV07S0031G00620,VV19S0014G03850,VV02S0241G00040,VV09S0002G05700,VV12S0057G00630,VV08S0007G02190,VV18S0001G11710,VV06S0004G05180,VV11S0016G00730,VV14S0068G00680,VV09S0002G05990,VV10S0003G02900,VV10S0003G02890,VV18S0122G00960,VV07S0005G02220…
6.12e-11	36	240	GO:0009637	BP	response to blue light	6	10	VV18S0089G01170,VV12S0028G00320,VV13S0019G04140,VV12S0057G00630,VV08S0007G02190,VV11S0016G00730,VV10S0003G02900,VV10S0003G02890,VV07S0005G02220,VV17S0000G03690
8.3e-11	37	240	GO:0009767	BP	photosynthetic electron transport chain	6	10	VV09S0002G04010,VV18S0164G00030,VV18S0001G11710,VV08S0007G07470,VV19S0015G01760,VV09S0018G00290,VV02S0025G04710,VV08S0007G01570,VV08S0007G01590,VV15S0048G02500
1.34e-09	100	240	GO:0022900	BP	electron transport chain	5	13	VV09S0002G04010,VV18S0164G00030,VV05S0020G03490,VV07S0031G00620,VV19S0014G03850,VV18S0001G11710,VV08S0007G07470,VV19S0015G01760,VV09S0018G00290,VV02S0025G04710,VV08S0007G01570,VV08S0007G01590,VV15S0048G02500
1.48e-09	24	240	GO:0006544	BP	glycine metabolic process	9	8	VV10S0116G01540,VV02S0012G01120,VV04S0008G01300,VV00S0211G00070,VV00S0211G00090,VV00S0211G00100,VV00S0211G00120,VV00S0211G00160
2.02e-08	1249	240	GO:0009628	BP	response to abiotic stimulus	3	41	VV03S0017G00940,VV14S0060G00820,VV18S0089G01170,VV18S0001G02740,VV12S0028G00320,VV18S0001G00760,VV13S0064G00650,VV18S0164G00030,VV18S0089G01390,VV13S0064G00670,VV04S0008G03560,VV13S0019G04140,VV11S0052G00610,VV02S0109G00080,VV17S0000G06350,VV12S0055G01110,VV08S0007G00840,VV14S0066G01210,VV07S0031G00620,VV19S0014G03850,VV02S0241G00040,VV09S0002G05700,VV12S0057G00630,VV08S0007G02190,VV18S0001G11710…
5.92e-08	24	240	GO:0015995	BP	chlorophyll biosynthetic process	7	7	VV17S0000G00280,VV08S0007G08540,VV10S0003G00890,VV17S0000G06280,VV08S0040G00390,VV06S0061G00010,VV12S0028G03100
8.05e-08	8	240	GO:0010196	BP	nonphotochemical quenching	6	5	VV03S0017G00940,VV18S0089G01170,VV18S0001G02740,VV12S0055G01110,VV19S0014G03850
1.05e-07	117	240	GO:0009639	BP	response to red or far red light	6	12	VV18S0089G01170,VV12S0028G00320,VV13S0064G00650,VV13S0019G04140,VV07S0031G00620,VV12S0057G00630,VV08S0007G02190,VV11S0016G00730,VV10S0003G02900,VV10S0003G02890,VV07S0005G02220,VV17S0000G03690
1.31e-07	40	240	GO:0006779	BP	porphyrin-containing compound biosynthetic process	6	8	VV17S0000G00280,VV08S0007G08540,VV10S0003G00890,VV17S0000G06280,VV08S0040G00390,VV19S0014G01330,VV06S0061G00010,VV12S0028G03100
2.19e-07	240	240	GO:0009409	BP	response to cold	4	16	VV14S0060G00820,VV18S0164G00030,VV04S0008G03560,VV02S0109G00080,VV08S0007G00840,VV14S0066G01210,VV06S0004G05180,VV09S0018G01780,VV11S0016G01220,VV14S0068G00680,VV01S0127G00740,VV19S0085G00380,VV08S0007G01570,VV08S0007G01590,VV18S0122G00960,VV17S0000G03690
2.67e-07	347	240	GO:0009266	BP	response to temperature stimulus	4	19	VV14S0060G00820,VV18S0164G00030,VV18S0089G01390,VV04S0008G03560,VV11S0052G00610,VV02S0109G00080,VV08S0007G00840,VV14S0066G01210,VV07S0031G00620,VV06S0004G05180,VV09S0018G01780,VV11S0016G01220,VV14S0068G00680,VV01S0127G00740,VV19S0085G00380,VV08S0007G01570,VV08S0007G01590,VV18S0122G00960,VV17S0000G03690
3.48e-07	45	240	GO:0033014	BP	tetrapyrrole biosynthetic process	6	8	VV17S0000G00280,VV08S0007G08540,VV10S0003G00890,VV17S0000G06280,VV08S0040G00390,VV19S0014G01330,VV06S0061G00010,VV12S0028G03100
8.24e-07	50	240	GO:0009069	BP	serine family amino acid metabolic process	8	8	VV10S0116G01540,VV02S0012G01120,VV04S0008G01300,VV00S0211G00070,VV00S0211G00090,VV00S0211G00100,VV00S0211G00120,VV00S0211G00160
9.97e-07	202	240	GO:0042742	BP	defense response to bacterium	5	14	VV03S0017G00940,VV14S0060G00820,VV18S0001G14450,VV18S0164G00030,VV02S0109G00080,VV08S0007G00840,VV14S0066G01210,VV19S0014G03850,VV18S0001G11710,VV06S0004G05180,VV04S0023G03510,VV04S0008G05590,VV13S0019G03350,VV12S0028G01080
3.76e-06	82	240	GO:0046148	BP	pigment biosynthetic process	4	9	VV17S0000G00280,VV08S0007G08540,VV04S0079G00680,VV10S0003G00890,VV17S0000G06280,VV08S0040G00390,VV07S0031G00620,VV06S0061G00010,VV12S0028G03100
4.54e-06	43	240	GO:0015994	BP	chlorophyll metabolic process	6	7	VV17S0000G00280,VV08S0007G08540,VV10S0003G00890,VV17S0000G06280,VV08S0040G00390,VV06S0061G00010,VV12S0028G03100
4.58e-06	62	240	GO:0006778	BP	porphyrin-containing compound metabolic process	5	8	VV17S0000G00280,VV08S0007G08540,VV10S0003G00890,VV17S0000G06280,VV08S0040G00390,VV19S0014G01330,VV06S0061G00010,VV12S0028G03100
6.63e-06	65	240	GO:0033013	BP	tetrapyrrole metabolic process	5	8	VV17S0000G00280,VV08S0007G08540,VV10S0003G00890,VV17S0000G06280,VV08S0040G00390,VV19S0014G01330,VV06S0061G00010,VV12S0028G03100
9.55e-06	10618	240	GO:0008152	BP	metabolic process	2	161	VV12S0059G00270,VV03S0017G00940,VV07S0104G00510,VV09S0002G04010,VV10S0116G01540,VV19S0093G00510,VV04S0008G01730,VV14S0060G00820,VV00S0389G00030,VV01S0011G02070,VV18S0001G10510,VV18S0089G01170,VV10S0116G01740,VV18S0001G10550,VV03S0088G01190,VV00S0125G00280,VV18S0072G00970,VV09S0002G04320,VV02S0012G01120,VV18S0001G14620,VV17S0000G00280,VV13S0067G02700,VV04S0008G01300,VV12S0059G00710,VV19S0014G00080…
1.17e-05	213	240	GO:0051186	BP	cofactor metabolic process	4	13	VV03S0088G01190,VV17S0000G00280,VV08S0007G08540,VV10S0003G00890,VV17S0000G06280,VV08S0040G00390,VV19S0014G01330,VV19S0015G01760,VV06S0061G00010,VV12S0057G00940,VV01S0127G00420,VV12S0028G03100,VV13S0019G02390
1.57e-05	124	240	GO:0051188	BP	cofactor biosynthetic process	5	10	VV17S0000G00280,VV08S0007G08540,VV10S0003G00890,VV17S0000G06280,VV08S0040G00390,VV19S0014G01330,VV06S0061G00010,VV01S0127G00420,VV12S0028G03100,VV13S0019G02390
2.56e-05	265	240	GO:0009617	BP	response to bacterium	5	14	VV03S0017G00940,VV14S0060G00820,VV18S0001G14450,VV18S0164G00030,VV02S0109G00080,VV08S0007G00840,VV14S0066G01210,VV19S0014G03850,VV18S0001G11710,VV06S0004G05180,VV04S0023G03510,VV04S0008G05590,VV13S0019G03350,VV12S0028G01080
2.84e-05	1815	240	GO:0055114	BP	oxidation-reduction process	4	44	VV12S0059G00270,VV03S0017G00940,VV09S0002G04010,VV19S0093G00510,VV00S0389G00030,VV03S0088G01190,VV04S0008G01300,VV18S0001G14450,VV18S0164G00030,VV04S0008G05490,VV05S0020G03490,VV04S0044G01310,VV11S0016G04250,VV03S0017G01930,VV11S0037G00070,VV17S0000G06280,VV08S0040G00390,VV07S0031G00620,VV15S0048G01330,VV19S0014G03850,VV16S0098G01180,VV18S0001G11710,VV08S0007G07470,VV11S0016G00560,VV12S0028G01510…
3.55e-05	107	240	GO:0042440	BP	pigment metabolic process	4	9	VV17S0000G00280,VV08S0007G08540,VV04S0079G00680,VV10S0003G00890,VV17S0000G06280,VV08S0040G00390,VV07S0031G00620,VV06S0061G00010,VV12S0028G03100
6.67e-05	88	240	GO:0009657	BP	plastid organization	6	8	VV14S0060G00820,VV12S0059G00710,VV13S0064G00650,VV18S0089G01390,VV12S0057G00020,VV18S0122G00830,VV12S0028G03100,VV05S0077G01010
0.000112	7115	240	GO:0044237	BP	cellular metabolic process	3	116	VV03S0017G00940,VV07S0104G00510,VV09S0002G04010,VV10S0116G01540,VV04S0008G01730,VV14S0060G00820,VV18S0089G01170,VV10S0116G01740,VV18S0001G10550,VV03S0088G01190,VV00S0125G00280,VV18S0072G00970,VV09S0002G04320,VV02S0012G01120,VV18S0001G14620,VV17S0000G00280,VV13S0067G02700,VV04S0008G01300,VV08S0007G08540,VV12S0028G00320,VV05S0020G03180,VV04S0044G01410,VV19S0014G00100,VV15S0046G03340,VV01S0010G03620…
0.000229	32	240	GO:0006563	BP	L-serine metabolic process	9	5	VV00S0211G00070,VV00S0211G00090,VV00S0211G00100,VV00S0211G00120,VV00S0211G00160
0.000278	54	240	GO:0009658	BP	chloroplast organization	7	6	VV14S0060G00820,VV12S0059G00710,VV13S0064G00650,VV18S0089G01390,VV18S0122G00830,VV12S0028G03100
0.000567	8	240	GO:0030091	BP	protein repair	6	3	VV18S0072G00970,VV12S0059G01810,VV14S0128G00050
0.000567	8	240	GO:0010206	BP	photosystem II repair	7	3	VV18S0072G00970,VV12S0059G01810,VV14S0128G00050
0.000888	2	240	GO:0009768	BP	photosynthesis, light harvesting in photosystem I	7	2	VV18S0001G10550,VV13S0019G04140
0.000888	2	240	GO:0042549	BP	photosystem II stabilization	7	2	VV18S0001G11710,VV00S0207G00210
0.00119	10	240	GO:0009071	BP	serine family amino acid catabolic process	8	3	VV10S0116G01540,VV02S0012G01120,VV04S0008G01300
0.00119	10	240	GO:0006546	BP	glycine catabolic process	9	3	VV10S0116G01540,VV02S0012G01120,VV04S0008G01300
0.00119	10	240	GO:0042548	BP	regulation of photosynthesis, light reaction	6	3	VV18S0001G11710,VV19S0015G01760,VV00S0207G00210
0.00163	11	240	GO:0043467	BP	regulation of generation of precursor metabolites and energy	5	3	VV18S0001G11710,VV19S0015G01760,VV00S0207G00210
0.00262	3586	240	GO:0050896	BP	response to stimulus	2	64	VV12S0059G00270,VV03S0017G00940,VV10S0116G01540,VV14S0060G00820,VV18S0089G01170,VV04S0008G01300,VV18S0001G02740,VV12S0028G00320,VV18S0001G00760,VV18S0001G14450,VV13S0064G00650,VV18S0164G00030,VV18S0089G01390,VV13S0064G00670,VV04S0008G05490,VV04S0008G03560,VV13S0019G04140,VV11S0052G00610,VV02S0109G00080,VV17S0000G04490,VV17S0000G06350,VV12S0055G01110,VV08S0007G00840,VV14S0066G01210,VV08S0056G01000…
0.00525	4	240	GO:0019464	BP	glycine decarboxylation via glycine cleavage system	10	2	VV02S0012G01120,VV04S0008G01300
0.00528	16	240	GO:0010109	BP	regulation of photosynthesis	5	3	VV18S0001G11710,VV19S0015G01760,VV00S0207G00210
0.00556	93	240	GO:0006006	BP	glucose metabolic process	8	6	VV14S0068G00680,VV12S0057G00940,VV04S0023G03010,VV03S0038G00670,VV19S0085G00380,VV18S0122G00960
0.0131	535	240	GO:0051707	BP	response to other organism	4	15	VV03S0017G00940,VV14S0060G00820,VV18S0001G14450,VV18S0164G00030,VV02S0109G00080,VV08S0007G00840,VV14S0066G01210,VV07S0031G00680,VV19S0014G03850,VV18S0001G11710,VV06S0004G05180,VV04S0023G03510,VV04S0008G05590,VV13S0019G03350,VV12S0028G01080
0.0188	118	240	GO:0019318	BP	hexose metabolic process	7	6	VV14S0068G00680,VV12S0057G00940,VV04S0023G03010,VV03S0038G00670,VV19S0085G00380,VV18S0122G00960
0.0196	119	240	GO:0043623	BP	cellular protein complex assembly	7	6	VV18S0089G01390,VV04S0044G01310,VV18S0001G11710,VV19S0027G00200,VV14S0068G00280,VV01S0010G01170
0.0237	8	240	GO:0010207	BP	photosystem II assembly	8	2	VV18S0001G11710,VV19S0027G00200
0.0253	574	240	GO:0009607	BP	response to biotic stimulus	3	15	VV03S0017G00940,VV14S0060G00820,VV18S0001G14450,VV18S0164G00030,VV02S0109G00080,VV08S0007G00840,VV14S0066G01210,VV07S0031G00680,VV19S0014G03850,VV18S0001G11710,VV06S0004G05180,VV04S0023G03510,VV04S0008G05590,VV13S0019G03350,VV12S0028G01080
0.0303	9	240	GO:0006775	BP	fat-soluble vitamin metabolic process	6	2	VV01S0127G00420,VV13S0074G00040
0.0303	9	240	GO:0042362	BP	fat-soluble vitamin biosynthetic process	6	2	VV01S0127G00420,VV13S0074G00040
0.031	1262	240	GO:1901564	BP	organonitrogen compound metabolic process	5	26	VV10S0116G01540,VV10S0116G01740,VV02S0012G01120,VV17S0000G00280,VV04S0008G01300,VV08S0007G08540,VV19S0014G00100,VV18S0164G00030,VV10S0003G00890,VV17S0000G06280,VV08S0040G00390,VV07S0031G00650,VV00S0211G00070,VV00S0211G00090,VV19S0014G01330,VV00S0211G00100,VV00S0211G00120,VV00S0211G00160,VV17S0000G09370,VV04S0008G05590,VV19S0015G01760,VV06S0061G00010,VV12S0057G00940,VV01S0127G00740,VV12S0028G03100…
0.0362	135	240	GO:0006461	BP	protein complex assembly	6	6	VV18S0089G01390,VV04S0044G01310,VV18S0001G11710,VV19S0027G00200,VV14S0068G00280,VV01S0010G01170
0.0375	10	240	GO:0009853	BP	photorespiration	6	2	VV03S0088G01190,VV17S0000G03690
0.0375	136	240	GO:0070271	BP	protein complex biogenesis	4	6	VV18S0089G01390,VV04S0044G01310,VV18S0001G11710,VV19S0027G00200,VV14S0068G00280,VV01S0010G01170
0.0398	228	240	GO:1901605	BP	alpha-amino acid metabolic process	8	8	VV10S0116G01540,VV02S0012G01120,VV04S0008G01300,VV00S0211G00070,VV00S0211G00090,VV00S0211G00100,VV00S0211G00120,VV00S0211G00160
0.0445	141	240	GO:0005996	BP	monosaccharide metabolic process	6	6	VV14S0068G00680,VV12S0057G00940,VV04S0023G03010,VV03S0038G00670,VV19S0085G00380,VV18S0122G00960
0.0455	11	240	GO:0019252	BP	starch biosynthetic process	8	2	VV05S0020G02880,VV13S0019G03350
0.0481	34	240	GO:0015985	BP	energy coupled proton transport, down electrochemical gradient	6	3	VV10S0116G01740,VV18S0164G00030,VV04S0008G05590
0.0481	34	240	GO:0015986	BP	ATP synthesis coupled proton transport	7	3	VV10S0116G01740,VV18S0164G00030,VV04S0008G05590
3.38e-116	391	240	GO:0009579	CC	thylakoid	5	104	VV04S0008G01900,VV12S0059G00270,VV03S0017G00940,VV07S0104G00510,VV09S0002G04010,VV04S0008G01730,VV18S0089G01170,VV12S0034G01180,VV18S0001G10550,VV00S0125G00280,VV09S0002G04360,VV18S0072G00970,VV06S0080G00920,VV09S0002G04320,VV02S0012G01120,VV17S0000G00280,VV18S0001G02740,VV12S0028G00320,VV02S0012G01420,VV05S0020G03180,VV04S0044G01410,VV06S0009G01670,VV01S0010G03620,VV18S0001G00760,VV18S0001G14450…
1.5e-112	878	240	GO:0044434	CC	chloroplast part	9	129	VV04S0008G01900,VV12S0059G00270,VV03S0017G00940,VV07S0104G00510,VV09S0002G04010,VV10S0116G01540,VV19S0093G00510,VV04S0008G01730,VV14S0060G00820,VV18S0001G10510,VV18S0089G01170,VV12S0034G01180,VV18S0001G10550,VV03S0088G01190,VV00S0125G00280,VV09S0002G04360,VV18S0072G00970,VV09S0002G04320,VV17S0000G00280,VV04S0008G01300,VV12S0059G00710,VV18S0001G02740,VV19S0014G00080,VV12S0028G00320,VV02S0012G01420…
2.48e-112	330	240	GO:0044436	CC	thylakoid part	6	97	VV04S0008G01900,VV12S0059G00270,VV03S0017G00940,VV09S0002G04010,VV04S0008G01730,VV18S0089G01170,VV12S0034G01180,VV18S0001G10550,VV00S0125G00280,VV09S0002G04360,VV18S0072G00970,VV06S0080G00920,VV09S0002G04320,VV17S0000G00280,VV18S0001G02740,VV12S0028G00320,VV05S0020G03180,VV04S0044G01410,VV06S0009G01670,VV01S0010G03620,VV18S0001G00760,VV18S0001G14450,VV04S0023G00410,VV18S0164G00030,VV18S0089G01390…
2.32e-111	896	240	GO:0044435	CC	plastid part	8	129	VV04S0008G01900,VV12S0059G00270,VV03S0017G00940,VV07S0104G00510,VV09S0002G04010,VV10S0116G01540,VV19S0093G00510,VV04S0008G01730,VV14S0060G00820,VV18S0001G10510,VV18S0089G01170,VV12S0034G01180,VV18S0001G10550,VV03S0088G01190,VV00S0125G00280,VV09S0002G04360,VV18S0072G00970,VV09S0002G04320,VV17S0000G00280,VV04S0008G01300,VV12S0059G00710,VV18S0001G02740,VV19S0014G00080,VV12S0028G00320,VV02S0012G01420…
5.76e-109	1807	240	GO:0009507	CC	chloroplast	8	158	VV04S0008G01900,VV12S0059G00270,VV03S0017G00940,VV07S0104G00510,VV09S0002G04010,VV10S0116G01540,VV19S0093G00510,VV04S0008G01730,VV14S0060G00820,VV18S0001G10510,VV18S0089G01170,VV12S0034G01180,VV18S0001G10550,VV03S0088G01190,VV00S0125G00280,VV09S0002G04360,VV18S0072G00970,VV06S0080G00920,VV10S0003G01640,VV09S0002G04320,VV02S0012G01120,VV18S0001G14620,VV17S0000G00280,VV13S0067G02700,VV04S0008G01300…
3.21e-106	1919	240	GO:0009536	CC	plastid	7	159	VV04S0008G01900,VV12S0059G00270,VV03S0017G00940,VV07S0104G00510,VV09S0002G04010,VV10S0116G01540,VV19S0093G00510,VV04S0008G01730,VV14S0060G00820,VV18S0001G10510,VV18S0089G01170,VV12S0034G01180,VV18S0001G10550,VV03S0088G01190,VV00S0125G00280,VV09S0002G04360,VV18S0072G00970,VV06S0080G00920,VV10S0003G01640,VV09S0002G04320,VV02S0012G01120,VV18S0001G14620,VV17S0000G00280,VV13S0067G02700,VV04S0008G01300…
1.68e-104	311	240	GO:0034357	CC	photosynthetic membrane	6	91	VV04S0008G01900,VV12S0059G00270,VV03S0017G00940,VV09S0002G04010,VV04S0008G01730,VV18S0089G01170,VV12S0034G01180,VV18S0001G10550,VV00S0125G00280,VV09S0002G04360,VV18S0072G00970,VV06S0080G00920,VV09S0002G04320,VV17S0000G00280,VV18S0001G02740,VV12S0028G00320,VV05S0020G03180,VV04S0044G01410,VV06S0009G01670,VV01S0010G03620,VV18S0001G14450,VV04S0023G00410,VV18S0164G00030,VV18S0089G01390,VV13S0064G00670…
2.7e-101	297	240	GO:0031976	CC	plastid thylakoid	8	88	VV04S0008G01900,VV12S0059G00270,VV09S0002G04010,VV04S0008G01730,VV18S0089G01170,VV12S0034G01180,VV18S0001G10550,VV00S0125G00280,VV09S0002G04360,VV18S0072G00970,VV09S0002G04320,VV17S0000G00280,VV18S0001G02740,VV12S0028G00320,VV05S0020G03180,VV04S0044G01410,VV06S0009G01670,VV01S0010G03620,VV18S0001G00760,VV18S0001G14450,VV04S0023G00410,VV18S0164G00030,VV18S0089G01390,VV13S0064G00670,VV04S0044G01310…
2.7e-101	297	240	GO:0009534	CC	chloroplast thylakoid	9	88	VV04S0008G01900,VV12S0059G00270,VV09S0002G04010,VV04S0008G01730,VV18S0089G01170,VV12S0034G01180,VV18S0001G10550,VV00S0125G00280,VV09S0002G04360,VV18S0072G00970,VV09S0002G04320,VV17S0000G00280,VV18S0001G02740,VV12S0028G00320,VV05S0020G03180,VV04S0044G01410,VV06S0009G01670,VV01S0010G03620,VV18S0001G00760,VV18S0001G14450,VV04S0023G00410,VV18S0164G00030,VV18S0089G01390,VV13S0064G00670,VV04S0044G01310…
7.52e-101	300	240	GO:0031984	CC	organelle subcompartment	6	88	VV04S0008G01900,VV12S0059G00270,VV09S0002G04010,VV04S0008G01730,VV18S0089G01170,VV12S0034G01180,VV18S0001G10550,VV00S0125G00280,VV09S0002G04360,VV18S0072G00970,VV09S0002G04320,VV17S0000G00280,VV18S0001G02740,VV12S0028G00320,VV05S0020G03180,VV04S0044G01410,VV06S0009G01670,VV01S0010G03620,VV18S0001G00760,VV18S0001G14450,VV04S0023G00410,VV18S0164G00030,VV18S0089G01390,VV13S0064G00670,VV04S0044G01310…
2.2e-98	293	240	GO:0042651	CC	thylakoid membrane	7	86	VV04S0008G01900,VV12S0059G00270,VV03S0017G00940,VV09S0002G04010,VV04S0008G01730,VV18S0089G01170,VV12S0034G01180,VV18S0001G10550,VV00S0125G00280,VV09S0002G04360,VV18S0072G00970,VV09S0002G04320,VV17S0000G00280,VV18S0001G02740,VV12S0028G00320,VV05S0020G03180,VV04S0044G01410,VV06S0009G01670,VV01S0010G03620,VV18S0001G14450,VV04S0023G00410,VV18S0164G00030,VV18S0089G01390,VV13S0064G00670,VV04S0044G01310…
3.96e-97	278	240	GO:0055035	CC	plastid thylakoid membrane	9	84	VV04S0008G01900,VV12S0059G00270,VV09S0002G04010,VV04S0008G01730,VV18S0089G01170,VV12S0034G01180,VV18S0001G10550,VV00S0125G00280,VV09S0002G04360,VV18S0072G00970,VV09S0002G04320,VV17S0000G00280,VV18S0001G02740,VV12S0028G00320,VV05S0020G03180,VV04S0044G01410,VV06S0009G01670,VV01S0010G03620,VV18S0001G14450,VV04S0023G00410,VV18S0164G00030,VV18S0089G01390,VV13S0064G00670,VV04S0044G01310,VV13S0019G04140…
3.96e-97	278	240	GO:0009535	CC	chloroplast thylakoid membrane	10	84	VV04S0008G01900,VV12S0059G00270,VV09S0002G04010,VV04S0008G01730,VV18S0089G01170,VV12S0034G01180,VV18S0001G10550,VV00S0125G00280,VV09S0002G04360,VV18S0072G00970,VV09S0002G04320,VV17S0000G00280,VV18S0001G02740,VV12S0028G00320,VV05S0020G03180,VV04S0044G01410,VV06S0009G01670,VV01S0010G03620,VV18S0001G14450,VV04S0023G00410,VV18S0164G00030,VV18S0089G01390,VV13S0064G00670,VV04S0044G01310,VV13S0019G04140…
2.65e-68	2058	240	GO:0044446	CC	intracellular organelle part	5	132	VV04S0008G01900,VV12S0059G00270,VV03S0017G00940,VV07S0104G00510,VV09S0002G04010,VV10S0116G01540,VV19S0093G00510,VV04S0008G01730,VV14S0060G00820,VV18S0001G10510,VV18S0089G01170,VV12S0034G01180,VV18S0001G10550,VV03S0088G01190,VV00S0125G00280,VV09S0002G04360,VV18S0072G00970,VV09S0002G04320,VV18S0001G14620,VV17S0000G00280,VV13S0067G02700,VV04S0008G01300,VV12S0059G00710,VV18S0001G02740,VV19S0014G00080…
2.99e-68	2060	240	GO:0044422	CC	organelle part	2	132	VV04S0008G01900,VV12S0059G00270,VV03S0017G00940,VV07S0104G00510,VV09S0002G04010,VV10S0116G01540,VV19S0093G00510,VV04S0008G01730,VV14S0060G00820,VV18S0001G10510,VV18S0089G01170,VV12S0034G01180,VV18S0001G10550,VV03S0088G01190,VV00S0125G00280,VV09S0002G04360,VV18S0072G00970,VV09S0002G04320,VV18S0001G14620,VV17S0000G00280,VV13S0067G02700,VV04S0008G01300,VV12S0059G00710,VV18S0001G02740,VV19S0014G00080…
8.21e-61	4043	240	GO:0044444	CC	cytoplasmic part	6	163	VV04S0008G01900,VV12S0059G00270,VV03S0017G00940,VV07S0104G00510,VV09S0002G04010,VV10S0116G01540,VV19S0093G00510,VV04S0008G01730,VV14S0060G00820,VV18S0001G10510,VV18S0089G01170,VV12S0034G01180,VV18S0001G10550,VV03S0088G01190,VV00S0125G00280,VV09S0002G04360,VV18S0072G00970,VV06S0080G00920,VV10S0003G01640,VV09S0002G04320,VV07S0031G02780,VV02S0012G01120,VV18S0001G14620,VV17S0000G00280,VV13S0067G02700…
4.61e-56	457	240	GO:0009532	CC	plastid stroma	9	69	VV07S0104G00510,VV19S0093G00510,VV14S0060G00820,VV18S0001G10510,VV18S0089G01170,VV12S0034G01180,VV00S0125G00280,VV09S0002G04320,VV12S0028G00320,VV02S0012G01420,VV05S0020G03180,VV06S0009G01670,VV19S0014G00100,VV18S0001G00760,VV18S0001G14450,VV04S0023G00410,VV18S0164G00030,VV04S0008G03560,VV13S0019G04140,VV01S0137G00210,VV18S0001G00820,VV02S0109G00080,VV03S0017G01930,VV17S0000G06350,VV12S0055G01110…
4.44e-55	452	240	GO:0009526	CC	plastid envelope	9	68	VV12S0059G00270,VV03S0017G00940,VV07S0104G00510,VV10S0116G01540,VV14S0060G00820,VV03S0088G01190,VV00S0125G00280,VV17S0000G00280,VV04S0008G01300,VV12S0059G00710,VV19S0014G00080,VV12S0028G00320,VV05S0020G03180,VV04S0023G00410,VV18S0164G00030,VV18S0089G01420,VV04S0008G03560,VV05S0020G01840,VV13S0019G04140,VV18S0001G00820,VV02S0109G00080,VV17S0000G06350,VV12S0055G01110,VV08S0007G00840,VV14S0066G01210…
2.29e-54	443	240	GO:0009570	CC	chloroplast stroma	10	67	VV07S0104G00510,VV19S0093G00510,VV14S0060G00820,VV18S0001G10510,VV18S0089G01170,VV12S0034G01180,VV00S0125G00280,VV09S0002G04320,VV12S0028G00320,VV02S0012G01420,VV05S0020G03180,VV06S0009G01670,VV19S0014G00100,VV18S0001G00760,VV18S0001G14450,VV04S0023G00410,VV18S0164G00030,VV04S0008G03560,VV13S0019G04140,VV01S0137G00210,VV18S0001G00820,VV02S0109G00080,VV03S0017G01930,VV17S0000G06350,VV12S0055G01110…
3.1e-54	4542	240	GO:0005737	CC	cytoplasm	5	164	VV04S0008G01900,VV12S0059G00270,VV03S0017G00940,VV07S0104G00510,VV09S0002G04010,VV10S0116G01540,VV19S0093G00510,VV04S0008G01730,VV14S0060G00820,VV18S0001G10510,VV18S0089G01170,VV12S0034G01180,VV18S0001G10550,VV03S0088G01190,VV00S0125G00280,VV09S0002G04360,VV18S0072G00970,VV06S0080G00920,VV10S0003G01640,VV09S0002G04320,VV07S0031G02780,VV02S0012G01120,VV18S0001G14620,VV17S0000G00280,VV13S0067G02700…
8.79e-51	438	240	GO:0009941	CC	chloroplast envelope	10	64	VV12S0059G00270,VV03S0017G00940,VV07S0104G00510,VV10S0116G01540,VV14S0060G00820,VV03S0088G01190,VV00S0125G00280,VV17S0000G00280,VV04S0008G01300,VV12S0059G00710,VV19S0014G00080,VV12S0028G00320,VV05S0020G03180,VV04S0023G00410,VV18S0164G00030,VV18S0089G01420,VV05S0020G01840,VV13S0019G04140,VV18S0001G00820,VV02S0109G00080,VV17S0000G06350,VV12S0055G01110,VV08S0007G00840,VV14S0066G01210,VV17S0000G06280…
3.11e-48	5280	240	GO:0043231	CC	intracellular membrane-bounded organelle	6	168	VV04S0008G01900,VV12S0059G00270,VV03S0017G00940,VV07S0104G00510,VV09S0002G04010,VV10S0116G01540,VV19S0093G00510,VV04S0008G01730,VV14S0060G00820,VV18S0001G10510,VV18S0089G01170,VV12S0034G01180,VV18S0001G10550,VV03S0088G01190,VV00S0125G00280,VV09S0002G04360,VV18S0072G00970,VV06S0080G00920,VV10S0003G01640,VV09S0002G04320,VV07S0031G02780,VV02S0012G01120,VV18S0001G14620,VV17S0000G00280,VV13S0067G02700…
3.38e-48	5283	240	GO:0043227	CC	membrane-bounded organelle	3	168	VV04S0008G01900,VV12S0059G00270,VV03S0017G00940,VV07S0104G00510,VV09S0002G04010,VV10S0116G01540,VV19S0093G00510,VV04S0008G01730,VV14S0060G00820,VV18S0001G10510,VV18S0089G01170,VV12S0034G01180,VV18S0001G10550,VV03S0088G01190,VV00S0125G00280,VV09S0002G04360,VV18S0072G00970,VV06S0080G00920,VV10S0003G01640,VV09S0002G04320,VV07S0031G02780,VV02S0012G01120,VV18S0001G14620,VV17S0000G00280,VV13S0067G02700…
4.12e-45	5617	240	GO:0043229	CC	intracellular organelle	5	169	VV04S0008G01900,VV12S0059G00270,VV03S0017G00940,VV07S0104G00510,VV09S0002G04010,VV10S0116G01540,VV19S0093G00510,VV04S0008G01730,VV14S0060G00820,VV18S0001G10510,VV18S0089G01170,VV12S0034G01180,VV18S0001G10550,VV03S0088G01190,VV00S0125G00280,VV09S0002G04360,VV18S0072G00970,VV06S0080G00920,VV10S0003G01640,VV09S0002G04320,VV07S0031G02780,VV02S0012G01120,VV18S0001G14620,VV17S0000G00280,VV13S0067G02700…
4.46e-45	5620	240	GO:0043226	CC	organelle	2	169	VV04S0008G01900,VV12S0059G00270,VV03S0017G00940,VV07S0104G00510,VV09S0002G04010,VV10S0116G01540,VV19S0093G00510,VV04S0008G01730,VV14S0060G00820,VV18S0001G10510,VV18S0089G01170,VV12S0034G01180,VV18S0001G10550,VV03S0088G01190,VV00S0125G00280,VV09S0002G04360,VV18S0072G00970,VV06S0080G00920,VV10S0003G01640,VV09S0002G04320,VV07S0031G02780,VV02S0012G01120,VV18S0001G14620,VV17S0000G00280,VV13S0067G02700…
8.06e-44	662	240	GO:0031967	CC	organelle envelope	6	68	VV12S0059G00270,VV03S0017G00940,VV07S0104G00510,VV10S0116G01540,VV14S0060G00820,VV03S0088G01190,VV00S0125G00280,VV17S0000G00280,VV04S0008G01300,VV12S0059G00710,VV19S0014G00080,VV12S0028G00320,VV05S0020G03180,VV04S0023G00410,VV18S0164G00030,VV18S0089G01420,VV04S0008G03560,VV05S0020G01840,VV13S0019G04140,VV18S0001G00820,VV02S0109G00080,VV17S0000G06350,VV12S0055G01110,VV08S0007G00840,VV14S0066G01210…
2.18e-42	696	240	GO:0031975	CC	envelope	3	68	VV12S0059G00270,VV03S0017G00940,VV07S0104G00510,VV10S0116G01540,VV14S0060G00820,VV03S0088G01190,VV00S0125G00280,VV17S0000G00280,VV04S0008G01300,VV12S0059G00710,VV19S0014G00080,VV12S0028G00320,VV05S0020G03180,VV04S0023G00410,VV18S0164G00030,VV18S0089G01420,VV04S0008G03560,VV05S0020G01840,VV13S0019G04140,VV18S0001G00820,VV02S0109G00080,VV17S0000G06350,VV12S0055G01110,VV08S0007G00840,VV14S0066G01210…
2.39e-41	6279	240	GO:0044424	CC	intracellular part	4	173	VV04S0008G01900,VV12S0059G00270,VV03S0017G00940,VV07S0104G00510,VV09S0002G04010,VV10S0116G01540,VV19S0093G00510,VV04S0008G01730,VV14S0060G00820,VV18S0001G10510,VV18S0089G01170,VV10S0116G01740,VV12S0034G01180,VV18S0001G10550,VV03S0088G01190,VV00S0125G00280,VV09S0002G04360,VV18S0072G00970,VV06S0080G00920,VV10S0003G01640,VV09S0002G04320,VV07S0031G02780,VV02S0012G01120,VV18S0001G14620,VV17S0000G00280…
9.27e-37	56	240	GO:0009521	CC	photosystem	7	27	VV04S0008G01730,VV18S0089G01170,VV18S0001G10550,VV00S0125G00280,VV06S0080G00920,VV09S0002G04320,VV05S0020G03180,VV04S0044G01410,VV04S0023G00410,VV01S0137G00210,VV14S0081G00060,VV07S0141G00570,VV12S0057G00020,VV18S0001G11710,VV13S0064G01080,VV18S0001G15360,VV10S0003G04350,VV00S0904G00010,VV19S0015G01760,VV19S0027G00200,VV13S0019G00260,VV00S0207G00210,VV07S0005G04920,VV11S0016G01400,VV12S0028G01080…
9.69e-37	6738	240	GO:0005622	CC	intracellular	3	173	VV04S0008G01900,VV12S0059G00270,VV03S0017G00940,VV07S0104G00510,VV09S0002G04010,VV10S0116G01540,VV19S0093G00510,VV04S0008G01730,VV14S0060G00820,VV18S0001G10510,VV18S0089G01170,VV10S0116G01740,VV12S0034G01180,VV18S0001G10550,VV03S0088G01190,VV00S0125G00280,VV09S0002G04360,VV18S0072G00970,VV06S0080G00920,VV10S0003G01640,VV09S0002G04320,VV07S0031G02780,VV02S0012G01120,VV18S0001G14620,VV17S0000G00280…
7.85e-34	60	240	GO:0010287	CC	plastoglobule	10	26	VV07S0104G00510,VV14S0060G00820,VV18S0089G01170,VV12S0034G01180,VV00S0125G00280,VV09S0002G04320,VV12S0028G00320,VV05S0020G03180,VV04S0023G00410,VV18S0164G00030,VV13S0019G04140,VV17S0000G06350,VV12S0055G01110,VV08S0007G00840,VV15S0024G00040,VV12S0057G00630,VV08S0007G02190,VV18S0001G11710,VV11S0016G00560,VV06S0004G05180,VV04S0023G03010,VV03S0038G00670,VV07S0005G04920,VV10S0003G02900,VV10S0003G02890…
1.92e-27	7991	240	GO:0005623	CC	cell	2	175	VV04S0008G01900,VV12S0059G00270,VV03S0017G00940,VV07S0104G00510,VV09S0002G04010,VV10S0116G01540,VV19S0093G00510,VV04S0008G01730,VV14S0060G00820,VV18S0001G10510,VV18S0089G01170,VV10S0116G01740,VV12S0034G01180,VV18S0001G10550,VV03S0088G01190,VV00S0125G00280,VV09S0002G04360,VV18S0072G00970,VV06S0080G00920,VV10S0003G01640,VV09S0002G04320,VV07S0031G02780,VV02S0012G01120,VV18S0001G14620,VV17S0000G00280…
1.92e-27	7991	240	GO:0044464	CC	cell part	2	175	VV04S0008G01900,VV12S0059G00270,VV03S0017G00940,VV07S0104G00510,VV09S0002G04010,VV10S0116G01540,VV19S0093G00510,VV04S0008G01730,VV14S0060G00820,VV18S0001G10510,VV18S0089G01170,VV10S0116G01740,VV12S0034G01180,VV18S0001G10550,VV03S0088G01190,VV00S0125G00280,VV09S0002G04360,VV18S0072G00970,VV06S0080G00920,VV10S0003G01640,VV09S0002G04320,VV07S0031G02780,VV02S0012G01120,VV18S0001G14620,VV17S0000G00280…
6.28e-23	4349	240	GO:0016020	CC	membrane	2	121	VV04S0008G01900,VV12S0059G00270,VV03S0017G00940,VV09S0002G04010,VV10S0116G01540,VV19S0093G00510,VV04S0008G01730,VV14S0060G00820,VV18S0089G01170,VV10S0116G01740,VV12S0034G01180,VV18S0001G10550,VV00S0125G00280,VV09S0002G04360,VV18S0072G00970,VV06S0080G00920,VV09S0002G04320,VV18S0001G14620,VV17S0000G00280,VV13S0067G02700,VV12S0059G00710,VV18S0001G02740,VV19S0014G00080,VV12S0028G00320,VV05S0020G03180…
6.93e-22	49	240	GO:0031977	CC	thylakoid lumen	7	18	VV18S0072G00970,VV04S0044G01410,VV18S0001G00760,VV04S0008G03560,VV01S0011G00930,VV08S0040G01400,VV18S0001G11710,VV12S0059G01810,VV14S0128G00050,VV18S0001G15360,VV00S0904G00010,VV11S0016G05570,VV18S0001G06370,VV04S0023G03010,VV03S0038G00670,VV13S0019G00260,VV12S0028G01080,VV17S0000G03690
1.22e-21	34	240	GO:0009523	CC	photosystem II	8	16	VV04S0008G01730,VV18S0089G01170,VV01S0137G00210,VV14S0081G00060,VV07S0141G00570,VV12S0057G00020,VV18S0001G11710,VV13S0064G01080,VV18S0001G15360,VV00S0904G00010,VV19S0027G00200,VV13S0019G00260,VV00S0207G00210,VV11S0016G01400,VV12S0028G01080,VV07S0005G04400
5.88e-20	9434	240	GO:0005575	CC	cellular_component	1	179	VV04S0008G01900,VV12S0059G00270,VV03S0017G00940,VV07S0104G00510,VV09S0002G04010,VV10S0116G01540,VV19S0093G00510,VV04S0008G01730,VV14S0060G00820,VV18S0001G10510,VV18S0089G01170,VV10S0116G01740,VV12S0034G01180,VV18S0001G10550,VV03S0088G01190,VV00S0125G00280,VV09S0002G04360,VV18S0072G00970,VV06S0080G00920,VV10S0003G01640,VV09S0002G04320,VV07S0031G02780,VV02S0012G01120,VV18S0001G14620,VV17S0000G00280…
1.17e-18	39	240	GO:0010319	CC	stromule	9	15	VV14S0060G00820,VV18S0164G00030,VV04S0008G03560,VV02S0109G00080,VV08S0007G00840,VV14S0066G01210,VV12S0057G00020,VV06S0004G05180,VV09S0018G01780,VV14S0068G00680,VV01S0127G00740,VV19S0085G00380,VV08S0007G01570,VV08S0007G01590,VV18S0122G00960
8.03e-17	31	240	GO:0031978	CC	plastid thylakoid lumen	9	13	VV18S0072G00970,VV04S0044G01410,VV18S0001G00760,VV08S0040G01400,VV18S0001G11710,VV12S0059G01810,VV14S0128G00050,VV18S0001G15360,VV00S0904G00010,VV11S0016G05570,VV18S0001G06370,VV13S0019G00260,VV12S0028G01080
8.03e-17	31	240	GO:0009543	CC	chloroplast thylakoid lumen	10	13	VV18S0072G00970,VV04S0044G01410,VV18S0001G00760,VV08S0040G01400,VV18S0001G11710,VV12S0059G01810,VV14S0128G00050,VV18S0001G15360,VV00S0904G00010,VV11S0016G05570,VV18S0001G06370,VV13S0019G00260,VV12S0028G01080
2.05e-16	410	240	GO:0048046	CC	apoplast	3	32	VV07S0104G00510,VV10S0116G01540,VV19S0093G00510,VV14S0060G00820,VV03S0088G01190,VV04S0008G01300,VV12S0028G00320,VV18S0001G14450,VV02S0109G00080,VV08S0007G00840,VV14S0066G01210,VV18S0001G11710,VV06S0004G05180,VV04S0023G03510,VV17S0000G09370,VV11S0016G01220,VV00S0904G00010,VV14S0068G00680,VV13S0019G03350,VV04S0023G03010,VV03S0038G02510,VV01S0127G00740,VV03S0038G00670,VV19S0085G00380,VV10S0003G02900…
5.54e-16	20	240	GO:0009522	CC	photosystem I	8	11	VV18S0001G10550,VV00S0125G00280,VV06S0080G00920,VV09S0002G04320,VV05S0020G03180,VV04S0044G01410,VV04S0023G00410,VV10S0003G04350,VV19S0015G01760,VV07S0005G04920,VV15S0048G02500
5.28e-14	498	240	GO:0005576	CC	extracellular region	2	32	VV07S0104G00510,VV10S0116G01540,VV19S0093G00510,VV14S0060G00820,VV03S0088G01190,VV04S0008G01300,VV12S0028G00320,VV18S0001G14450,VV02S0109G00080,VV08S0007G00840,VV14S0066G01210,VV18S0001G11710,VV06S0004G05180,VV04S0023G03510,VV17S0000G09370,VV11S0016G01220,VV00S0904G00010,VV14S0068G00680,VV13S0019G03350,VV04S0023G03010,VV03S0038G02510,VV01S0127G00740,VV03S0038G00670,VV19S0085G00380,VV10S0003G02900…
2.28e-12	19	240	GO:0009654	CC	oxygen evolving complex	9	9	VV18S0001G11710,VV13S0064G01080,VV18S0001G15360,VV00S0904G00010,VV19S0027G00200,VV13S0019G00260,VV00S0207G00210,VV12S0028G01080,VV07S0005G04400
1.15e-10	872	240	GO:0043234	CC	protein complex	3	37	VV09S0002G04010,VV04S0008G01730,VV18S0089G01170,VV10S0116G01740,VV18S0001G10550,VV00S0125G00280,VV06S0080G00920,VV09S0002G04320,VV02S0012G01120,VV05S0020G03180,VV04S0044G01410,VV15S0046G03340,VV04S0023G00410,VV18S0164G00030,VV01S0137G00210,VV14S0081G00060,VV07S0141G00500,VV07S0141G00570,VV12S0057G00020,VV18S0001G11710,VV08S0007G07470,VV13S0064G01080,VV18S0001G15360,VV04S0008G05590,VV10S0003G04350…
8.9e-10	1372	240	GO:0032991	CC	macromolecular complex	2	46	VV09S0002G04010,VV10S0116G01540,VV19S0093G00510,VV04S0008G01730,VV14S0060G00820,VV18S0089G01170,VV10S0116G01740,VV18S0001G10550,VV00S0125G00280,VV06S0080G00920,VV09S0002G04320,VV02S0012G01120,VV18S0001G14620,VV13S0067G02700,VV05S0020G03180,VV04S0044G01410,VV15S0046G03340,VV04S0023G00410,VV18S0164G00030,VV01S0010G03220,VV01S0137G00210,VV14S0081G00060,VV07S0141G00500,VV07S0141G00570,VV12S0057G00020…
8.8e-09	6	240	GO:0009538	CC	photosystem I reaction center	9	5	VV00S0125G00280,VV09S0002G04320,VV05S0020G03180,VV04S0023G00410,VV07S0005G04920
8.13e-08	25	240	GO:0019898	CC	extrinsic to membrane	3	7	VV18S0001G11710,VV13S0064G01080,VV18S0001G15360,VV00S0904G00010,VV13S0019G00260,VV00S0207G00210,VV12S0028G01080
1.25e-07	4	240	GO:0010598	CC	NAD(P)H dehydrogenase complex (plastoquinone)	5	4	VV09S0002G04010,VV08S0007G07470,VV09S0018G00290,VV14S0068G00280
1.06e-05	3	240	GO:0030093	CC	chloroplast photosystem I	9	3	VV04S0044G01410,VV19S0015G01760,VV15S0048G02500
6.06e-05	1627	240	GO:0044425	CC	membrane part	2	40	VV09S0002G04010,VV04S0008G01730,VV18S0089G01170,VV10S0116G01740,VV18S0001G10550,VV00S0125G00280,VV06S0080G00920,VV09S0002G04320,VV19S0014G00080,VV05S0020G03180,VV04S0044G01410,VV04S0023G00410,VV18S0164G00030,VV01S0137G00210,VV11S0052G00610,VV14S0081G00060,VV07S0141G00500,VV07S0141G00570,VV01S0026G01300,VV19S0014G03850,VV12S0057G00020,VV18S0001G11710,VV08S0007G07470,VV13S0064G01080,VV18S0001G15360…
0.000206	6	240	GO:0009533	CC	chloroplast stromal thylakoid	10	3	VV18S0089G01170,VV01S0137G00210,VV11S0016G00560
0.000358	35	240	GO:0009528	CC	plastid inner membrane	6	5	VV12S0059G00710,VV08S0040G00390,VV12S0057G00020,VV15S0048G02980,VV05S0051G00440
0.0039	33	240	GO:0009706	CC	chloroplast inner membrane	7	4	VV12S0059G00710,VV08S0040G00390,VV15S0048G02980,VV05S0051G00440
0.00635	64	240	GO:0042170	CC	plastid membrane	9	5	VV12S0059G00710,VV08S0040G00390,VV12S0057G00020,VV15S0048G02980,VV05S0051G00440
0.0307	29	240	GO:0045259	CC	proton-transporting ATP synthase complex	5	3	VV10S0116G01740,VV18S0164G00030,VV04S0008G05590
0.0321	58	240	GO:0031969	CC	chloroplast membrane	10	4	VV12S0059G00710,VV08S0040G00390,VV15S0048G02980,VV05S0051G00440
0.0338	30	240	GO:0009295	CC	nucleoid	2	3	VV17S0000G09370,VV06S0004G05230,VV15S0048G02500
1.25e-07	4	240	GO:0003959	MF	NADPH dehydrogenase activity	5	4	VV12S0059G00270,VV18S0001G14450,VV19S0014G03160,VV04S0023G03510
1.26e-07	16	240	GO:0008187	MF	poly-pyrimidine tract binding	7	6	VV07S0104G00510,VV18S0001G14450,VV18S0001G11710,VV04S0023G03510,VV03S0038G02510,VV12S0028G01080
1.26e-07	16	240	GO:0008266	MF	poly(U) RNA binding	8	6	VV07S0104G00510,VV18S0001G14450,VV18S0001G11710,VV04S0023G03510,VV03S0038G02510,VV12S0028G01080
6.45e-07	11	240	GO:0004372	MF	glycine hydroxymethyltransferase activity	6	5	VV00S0211G00070,VV00S0211G00090,VV00S0211G00100,VV00S0211G00120,VV00S0211G00160
8.12e-07	21	240	GO:0003727	MF	single-stranded RNA binding	6	6	VV07S0104G00510,VV18S0001G14450,VV18S0001G11710,VV04S0023G03510,VV03S0038G02510,VV12S0028G01080
1.06e-05	3	240	GO:0051002	MF	ligase activity, forming nitrogen-metal bonds	4	3	VV08S0007G08540,VV10S0003G00890,VV06S0061G00010
1.06e-05	3	240	GO:0051003	MF	ligase activity, forming nitrogen-metal bonds, forming coordination complexes	5	3	VV08S0007G08540,VV10S0003G00890,VV06S0061G00010
1.06e-05	3	240	GO:0016851	MF	magnesium chelatase activity	6	3	VV08S0007G08540,VV10S0003G00890,VV06S0061G00010
1.12e-05	18	240	GO:0016742	MF	hydroxymethyl-, formyl- and related transferase activity	5	5	VV00S0211G00070,VV00S0211G00090,VV00S0211G00100,VV00S0211G00120,VV00S0211G00160
0.000104	5	240	GO:0042132	MF	fructose 1,6-bisphosphate 1-phosphatase activity	9	3	VV13S0019G03350,VV08S0007G01570,VV08S0007G01590
0.0007	91	240	GO:0016830	MF	carbon-carbon lyase activity	4	7	VV02S0241G00040,VV19S0014G01330,VV09S0002G05990,VV01S0127G00420,VV04S0023G03010,VV03S0038G00670,VV17S0000G03690
0.00119	10	240	GO:0050308	MF	sugar-phosphatase activity	8	3	VV13S0019G03350,VV08S0007G01570,VV08S0007G01590
0.00145	580	240	GO:0048037	MF	cofactor binding	3	18	VV07S0104G00510,VV19S0093G00510,VV14S0060G00820,VV04S0008G01300,VV18S0001G14450,VV01S0026G01300,VV07S0031G00650,VV15S0048G01330,VV00S0211G00070,VV00S0211G00090,VV00S0211G00100,VV00S0211G00120,VV00S0211G00160,VV04S0023G03510,VV14S0068G00680,VV12S0057G00940,VV03S0038G02510,VV18S0122G00960
0.00163	11	240	GO:0019203	MF	carbohydrate phosphatase activity	7	3	VV13S0019G03350,VV08S0007G01570,VV08S0007G01590
0.00177	27	240	GO:0051537	MF	2 iron, 2 sulfur cluster binding	5	4	VV03S0017G00940,VV05S0020G03490,VV19S0014G03850,VV06S0004G00610
0.00242	1859	240	GO:0016491	MF	oxidoreductase activity	3	39	VV12S0059G00270,VV03S0017G00940,VV19S0093G00510,VV00S0389G00030,VV18S0001G10510,VV03S0088G01190,VV04S0008G01300,VV19S0014G00080,VV18S0001G14450,VV04S0008G05490,VV04S0044G01310,VV05S0020G01840,VV18S0001G00820,VV03S0017G01930,VV11S0037G00070,VV01S0026G01300,VV17S0000G06280,VV08S0040G00390,VV07S0031G00620,VV15S0048G01330,VV07S0031G00680,VV19S0014G03850,VV16S0098G01180,VV18S0001G11710,VV11S0016G00560…
0.00264	3	240	GO:0004324	MF	ferredoxin-NADP+ reductase activity	6	2	VV18S0001G14450,VV04S0023G03510
0.00264	3	240	GO:0052880	MF	oxidoreductase activity, acting on diphenols and related substances as donors, with copper protein as acceptor	5	2	VV03S0017G00940,VV19S0014G03850
0.00264	3	240	GO:0009496	MF	plastoquinol--plastocyanin reductase activity	6	2	VV03S0017G00940,VV19S0014G03850
0.00264	3	240	GO:0016630	MF	protochlorophyllide reductase activity	6	2	VV12S0059G00270,VV19S0014G03160
0.00264	3	240	GO:0045158	MF	electron transporter, transferring electrons within cytochrome b6/f complex of photosystem II activity	3	2	VV03S0017G00940,VV19S0014G03850
0.00264	3	240	GO:0043531	MF	ADP binding	5	2	VV08S0007G00840,VV06S0004G05180
0.00264	3	240	GO:0046863	MF	ribulose-1,5-bisphosphate carboxylase/oxygenase activator activity	4	2	VV08S0007G00840,VV06S0004G05180
0.00304	83	240	GO:0051540	MF	metal cluster binding	3	6	VV03S0017G00940,VV09S0002G04010,VV05S0020G03490,VV19S0014G03850,VV19S0177G00280,VV06S0004G00610
0.00304	83	240	GO:0051536	MF	iron-sulfur cluster binding	4	6	VV03S0017G00940,VV09S0002G04010,VV05S0020G03490,VV19S0014G03850,VV19S0177G00280,VV06S0004G00610
0.00549	62	240	GO:0016627	MF	oxidoreductase activity, acting on the CH-CH group of donors	4	5	VV12S0059G00270,VV19S0014G00080,VV17S0000G06280,VV07S0031G00680,VV19S0014G03160
0.00635	64	240	GO:0016765	MF	transferase activity, transferring alkyl or aryl (other than methyl) groups	4	5	VV06S0004G06540,VV04S0079G00680,VV11S0052G00610,VV18S0001G12000,VV06S0004G03690
0.00867	5	240	GO:0016731	MF	oxidoreductase activity, acting on iron-sulfur proteins as donors, NAD or NADP as acceptor	5	2	VV18S0001G14450,VV04S0023G03510
0.00867	5	240	GO:0004332	MF	fructose-bisphosphate aldolase activity	6	2	VV04S0023G03010,VV03S0038G00670
0.0129	6	240	GO:0016730	MF	oxidoreductase activity, acting on iron-sulfur proteins as donors	4	2	VV18S0001G14450,VV04S0023G03510
0.0138	22	240	GO:0004659	MF	prenyltransferase activity	5	3	VV06S0004G06540,VV11S0052G00610,VV18S0001G12000
0.0141	331	240	GO:0016741	MF	transferase activity, transferring one-carbon groups	4	11	VV10S0116G01540,VV17S0000G00280,VV18S0001G02610,VV12S0028G02370,VV18S0001G12490,VV00S0211G00070,VV00S0211G00090,VV00S0211G00100,VV00S0211G00120,VV00S0211G00160,VV14S0066G00160
0.0171	80	240	GO:0016651	MF	oxidoreductase activity, acting on NADH or NADPH	4	5	VV12S0059G00270,VV18S0001G14450,VV04S0044G01310,VV19S0014G03160,VV04S0023G03510
0.0179	7	240	GO:0003913	MF	DNA photolyase activity	5	2	VV02S0241G00040,VV09S0002G05990
0.0237	8	240	GO:0016832	MF	aldehyde-lyase activity	5	2	VV04S0023G03010,VV03S0038G00670
0.025	27	240	GO:0016628	MF	oxidoreductase activity, acting on the CH-CH group of donors, NAD or NADP as acceptor	5	3	VV12S0059G00270,VV17S0000G06280,VV19S0014G03160
0.0259	126	240	GO:0015078	MF	hydrogen ion transmembrane transporter activity	9	6	VV03S0017G00940,VV10S0116G01740,VV18S0164G00030,VV07S0141G00500,VV19S0014G03850,VV04S0008G05590
0.0375	10	240	GO:0016681	MF	oxidoreductase activity, acting on diphenols and related substances as donors, cytochrome as acceptor	5	2	VV03S0017G00940,VV19S0014G03850
0.0375	10	240	GO:0008121	MF	ubiquinol-cytochrome-c reductase activity	10	2	VV03S0017G00940,VV19S0014G03850

## Sheet: Table 6
Exp_desc	Fraction
Inflorescence-WD_rep1	98
Tendril-Y_rep1	98
Tendril-Y_rep3	98
leaf ctrl 96 hours	98
Inflorescence-WD_rep2	97
Seedling_rep1	97
Tendril-WD_rep3	97
leaf attacked by P. ficus, 6 hours	97
leaf ctrl 6 hours	97
Rep1_PVPulp_pre-veraison	97
Rep2_PVPulp_pre-veraison	97
Rep3_PVPulp_pre-veraison	97
Inflorescence-Y_rep2	96
Inflorescence-WD_rep3	96
Leaf-Y_rep1	96
Leaf-Y_rep2	96
Seedling_rep3	96
Tendril-WD_rep1	96
Tendril-WD_rep2	96
leaf attacked by P. ficus, 96 hours	96
leaf attacked by P. ficus, 96 hours	96
leaf ctrl 96 hours	96
Inflorescence-Y_rep1	95
Leaf-Y_rep3	95
Leaf-FS_rep1	95
Petal_rep1	95
Petal_rep3	95
Tendril-Y_rep2	95
leaf attacked by P. ficus, 6 hours	95
leaf ctrl 6 hours	95
BerryPericarp-FS_rep3	94
Inflorescence-Y_rep3	94
Leaf-FS_rep3	94
Petal_rep2	94
Seedling_rep2	94
Bud-B_rep3	93
BerrySkin-PFS_rep1	93
BerryPericarp-FS_rep1	92
BerryPericarp-PFS_rep2	92
Bud-AB_rep1	92
Leaf-FS_rep2	92
pre-bloom defoliation, rep 2, beginning of veraison	92
Rep3_GSSkin_mid-veraison	92
ctrl, untreated, rep 3, beginning of v+raison	91
leaves from plants infected by GRSPaV, rep 2	91
leaves from plants infected by GRSPaV, rep 3	91
BerryPericarp-FS_rep2	90
Bud-B_rep2	90
leaves from plants infected by GRSPaV, rep 1	90
Rep1_GSSkin_mid-veraison	90
Bud-B_rep1	89
Bud-AB_rep3	89
veraison defoliation, rep 2, end of veraison	89
cluster thinned, rep 3, beginning of v+raison	89
Flower-FB_rep2	88
Flower-F_rep3	88
BerrySkin-PFS_rep2	88
ctrl, untreated, rep 2, beginning of v+raison	88
cluster thinned, rep 2, beginning of v+raison	88
Carpel_rep1	87
Carpel_rep3	87
BerrySkin-PFS_rep3	87
ctrl, untreated, rep 1, beginning of veraison	87
pre-bloom defoliation, rep 1, beginning of veraison	87
leaves from plants non-infectedby GRSPaV, rep 3	87
Rep2_GSSkin_mid-veraison	87
Rep1_PSSkin_mid-veraison	87
Rep3_RSSkin_mid-veraison	87
BerryPericarp-PFS_rep1	86
leaves from plants non-infectedby GRSPaV, rep 2	86
Rep1_RSSkin_mid-veraison	86
Rep1_PVSeed_pre-veraison	86
ctrl, untreated, rep 2, end of v+raison	85
ctrl, untreated, rep 2, end of v+raison	85
ctrl, untreated, rep 1, beginning of v+raison	85
ctrl, untreated, rep 2, end of v+raison	85
ctrl, untreated, rep 2, end of v+raison	85
leaves from plants non-infectedby GRSPaV, rep 1	85
Rep2_PSSkin_mid-veraison	85
Rep3_PSSkin_mid-veraison	85
pre-bloom defoliation, rep 3, beginning of veraison	84
Carpel_rep2	83
Rachis-FS_rep3	83
BerrySkin-V_rep3	83
ctrl, untreated, rep 3, beginning of veraison	83
cluster thinned, rep 1, beginning of v+raison	83
Flower-FB_rep1	82
BerrySkin-V_rep2	82
Tendril-FS_rep1	82
ctrl, untreated, rep 2, beginning of veraison	82
Rep2_RSSkin_mid-veraison	82
BerryFlesh-PFS_rep1	81
Flower-FB_rep3	81
Seed-FS_rep2	81
Rep3_PVSeed_pre-veraison	81
Stem-W_rep1	80
Stem-W_rep2	80
ctrl, untreated, rep 3, end of v+raison	80
ctrl, untreated, rep 3, end of v+raison	80
ctrl, untreated, rep 3, end of v+raison	80
ctrl, untreated, rep 3, end of v+raison	80
Rep2_PVSeed_pre-veraison	80
Stem-W_rep3	79
pre-bloom defoliation, rep 3, end of veraison	79
BerryPericarp-V_rep3	78
Bud-L_rep3	78
Stem-G_rep1	78
BerryPericarp-V_rep2	77
BerryFlesh-PFS_rep2	77
Stem-G_rep3	77
BerryFlesh-PFS_rep3	76
Tendril-FS_rep2	76
BerrySkin-V_rep1	75
BerrySkin-MR_rep3	75
Leaf-S_rep3	74
Flower-F_rep2	71
Bud-L_rep1	70
Leaf-S_rep2	70
Rachis-FS_rep2	70
Stem-G_rep2	70
Bud-L_rep2	69
Seed-FS_rep3	69
veraison defoliation, rep 1, end of veraison	69
BerrySkin-MR_rep2	68
veraison defoliation, rep 3, end of veraison	68
Flower-F_rep1	66
Tendril-FS_rep3	65
Rachis-PFS_rep2	64
Rep1_GSPulp_mid-veraison	64
Bud-AB_rep2	62
Leaf-S_rep1	62
Seed-FS_rep1	61
Rachis-PFS_rep1	60
Rep3_GSPulp_mid-veraison	59
Rachis-FS_rep1	58
Rachis-MR_rep1	58
BerrySkin-MR_rep1	58
pre-bloom defoliation, rep 2, end of veraison	55
ctrl, untreated, rep 1, end of v+raison	54
ctrl, untreated, rep 1, end of v+raison	54
ctrl, untreated, rep 1, end of v+raison	54
ctrl, untreated, rep 1, end of v+raison	54
BerryPericarp-PFS_rep3	51
Rachis-PFS_rep3	51
Rachis-MR_rep3	49
Rep2_GSHSkin_harvest	49
pre-bloom defoliation, rep 1, end of veraison	47
Seed-PFS_rep2	44
BerrySkin-R_rep2	44
Rep1_GSHSkin_harvest	44
Rep3_PSHSkin_harvest	44
BerryPericarp-V_rep1	43
pericarp, Veraison, EL-34, Rep2	43
Rep2_PSHSkin_harvest	43
Rep2_GSPulp_mid-veraison	43
BerrySkin-R_rep3	42
Rep1_PSPulp_mid-veraison	42
Rep3_PSPulp_mid-veraison	41
pericarp, Green, EL-31, Rep2	40
pericarp, Green, EL-31, Rep3	40
pericarp, Veraison, EL-34, Rep1	40
pericarp, Veraison, EL-34, Rep3	40
pericarp, Ripe, EL-38, Rep 1	40
Seed-PFS_rep1	39
Seed-PFS_rep3	39
pericarp, Green, EL-31, Rep1	39
Rep2_PSPulp_mid-veraison	39
Bud-S_rep1	38
Bud-W_rep2	37
Rep3_GSHSkin_harvest	37
Bud-W_rep1	36
Bud-W_rep3	36
Rep1_PSHSkin_harvest	36
Stamen_rep1	35
cluster thinned, rep 2, end of v+raison	35
Rep3_RSHSkin_harvest	35
Bud-S_rep3	34
Rachis-MR_rep2	33
BerrySkin-R_rep1	31
Stamen_rep2	30
Bud-S_rep2	30
Rep2_RSHSkin_harvest	30
Stamen_rep3	29
BerryPericarp-PHWI_rep3	29
Rep1_RSHSkin_harvest	29
BerryPericarp-MR_rep1	28
BerryPericarp-MR_rep3	27
ctrl, untreated, rep 3, harvest	27
ctrl, untreated, rep 3, harvest	27
ctrl, untreated, rep 3, harvest	27
ctrl, untreated, rep 3, harvest	27
BerryPericarp-MR_rep2	26
BerryPericarp-R_rep2	26
cluster thinned, rep 1, end of v+raison	26
petioles from plants infected by GRSPaV, rep 2	26
Rachis-R_rep2	25
petioles from plants non-infectedby GRSPaV, rep 1	25
petioles from plants non-infectedby GRSPaV, rep 2	25
Rep3_RSPulp_mid-veraison	24
Rep2_GSSeed_mid-veraison	24
BerryPericarp-R_rep3	23
Rachis-R_rep3	23
BerrySkin-PHWI_rep1	23
cluster thinned, rep 3, end of v+raison	23
Rootstock_28days_rep2	22
Rep2_RSPulp_mid-veraison	22
BerryPericarp-R_rep1	21
petioles from plants non-infectedby GRSPaV, rep 3	21
Rootstock_28days_rep1	21
Rep1_GSSeed_mid-veraison	21
Rep1_PSHSeed_harvest	21
pre-bloom defoliation, rep 3, harvest	20
veraison defoliation, rep 1, harvest	20
petioles from plants infected by GRSPaV, rep 3	20
Rep1_RSPulp_mid-veraison	20
Rep3_GSSeed_mid-veraison	20
Rep1_RSHSeed_harvest	20
pre-bloom defoliation, rep 2, harvest	19
BerryPericarp-PHWI_rep2	18
Rachis-R_rep1	18
petioles from plants infected by GRSPaV, rep 1	18
Rep2_PSSeed_mid-veraison	18
Root_rep1	17
Rachis-V_rep3	17
Rep3_RSHSeed_harvest	17
Seed-V_rep2	16
ctrl, untreated, rep 2, harvest	16
ctrl, untreated, rep 2, harvest	16
pre-bloom defoliation, rep 1, harvest	16
ctrl, untreated, rep 2, harvest	16
ctrl, untreated, rep 2, harvest	16
Rep1_PSSeed_mid-veraison	16
Rep3_PSSeed_mid-veraison	16
Rep1_GSHSeed_harvest	16
Rep3_GSHSeed_harvest	16
BerryFlesh-V_rep2	15
BerryPericarp-PHWII_rep1	15
Rachis-V_rep1	15
Seed-V_rep1	15
veraison defoliation, rep 2, harvest	15
Callus_28days_rep1	15
Callus_28days_rep2	15
Rep1_RSSeed_mid-veraison	15
Rep2_PSHSeed_harvest	15
Rep3_PSHSeed_harvest	15
Rep2_RSHSeed_harvest	15
Rep3_RSSeed_mid-veraison	14
BerryPericarp-PHWI_rep1	13
Rachis-V_rep2	13
Seed-V_rep3	13
Seed-MR_rep1	13
BerrySkin-PHWI_rep3	13
BerryFlesh-V_rep3	12
Pollen_rep1	12
Rep2_RSSeed_mid-veraison	12
Rep2_GSHSeed_harvest	12
Callus_28days_rep3	11
Root_rep2	10
Root_rep3	10
Rootstock_3days_rep1	10
BerryFlesh-V_rep1	9
Pollen_rep2	9
Seed-MR_rep2	9
Seed-MR_rep3	9
BerrySkin-PHWI_rep2	9
ctrl, untreated, rep 1, harvest	9
ctrl, untreated, rep 1, harvest	9
ctrl, untreated, rep 1, harvest	9
ctrl, untreated, rep 1, harvest	9
Callus_3days_rep3	9
Rootstock_3days_rep2	9
BerryFlesh-R_rep1	8
cluster thinned, rep 3, harvest	8
berries from plants infected by GRSPaV, rep 1	8
berries from plants infected by GRSPaV, rep 2	8
Rep1_GSHPulp_harvest	8
Pollen_rep3	7
Callus_3days_rep1	7
Callus_3days_rep2	7
Rep2_GSHPulp_harvest	7
Rep1_PSHPulp_harvest	7
Rep3_PSHPulp_harvest	7
Rep2_RSHPulp_harvest	7
BerryFlesh-R_rep2	6
BerryFlesh-R_rep3	6
veraison defoliation, rep 3, harvest	6
berries from plants infected by GRSPaV, rep 3	6
Rep3_GSHPulp_harvest	6
Rep1_RSHPulp_harvest	6
BerryFlesh-MR_rep1	5
BerryFlesh-MR_rep2	5
BerryFlesh-MR_rep3	5
BerrySkin-PHWII_rep1	5
BerrySkin-PHWII_rep2	5
BerrySkin-PHWII_rep3	5
cluster thinned, rep 1, harvest	5
berries from plants non-infectedby GRSPaV, rep 1	5
berries from plants non-infectedby GRSPaV, rep 2	5
berries from plants non-infectedby GRSPaV, rep 3	5
Rep2_PSHPulp_harvest	5
Rep3_RSHPulp_harvest	5
BerryFlesh-PHWI_rep1	3
BerryFlesh-PHWI_rep2	3
BerryFlesh-PHWI_rep3	3
BerryFlesh-PHWII_rep1	3
BerryFlesh-PHWIII_rep1	3
BerryFlesh-PHWIII_rep2	3
BerryPericarp-PHWII_rep2	3
BerryPericarp-PHWIII_rep1	3
BerryPericarp-PHWIII_rep2	3
BerryPericarp-PHWIII_rep3	3
cluster thinned, rep 2, harvest	3
BerryFlesh-PHWII_rep2	2
BerryFlesh-PHWII_rep3	2
BerryFlesh-PHWIII_rep3	2
BerryPericarp-PHWII_rep3	2
BerrySkin-PHWIII_rep1	2
BerrySkin-PHWIII_rep2	2
BerrySkin-PHWIII_rep3	2

## Sheet: Table 7
Significantly connected cluster	Connectivity	Module Query	GO BP enrichment
All_HRR_HCCA_13	0.13	Module	GO:0006629_lipid metabolic process_2.86E-08
			GO:0010025_wax biosynthetic process_8.67E-08
			GO:0010166_wax metabolic process_1.17E-07
			GO:0006633_fatty acid biosynthetic process_1.60E-07
			GO:0008610_lipid biosynthetic process_4.45E-06
			GO:0006631_fatty acid metabolic process_5.75E-06
			GO:0072330_monocarboxylic acid biosynthetic process_6.02E-06
			GO:0000038_very long-chain fatty acid metabolic process_4.39E-05
			GO:0044710_single-organism metabolic process_5.15E-05
			GO:0042335_cuticle development_5.71E-05
			GO:0044711_single-organism biosynthetic process_6.25E-05
			GO:0044255_cellular lipid metabolic process_6.45E-05
			GO:0032787_monocarboxylic acid metabolic process_1.34E-04
			GO:0044706_multi-multicellular organism process_3.61E-04
			GO:0009856_pollination_3.61E-04
			GO:0080167_response to karrikin_3.95E-04
			GO:0044703_multi-organism reproductive process_4.75E-04
			GO:0044283_small molecule biosynthetic process_8.36E-04
			GO:0008037_cell recognition_1.03E-03
			GO:0048544_recognition of pollen_1.03E-03
			GO:0009875_pollen-pistil interaction_1.27E-03
			GO:0055114_oxidation-reduction process_2.31E-03
			GO:0008152_metabolic process_2.33E-03
			GO:0016053_organic acid biosynthetic process_2.65E-03
			GO:0046394_carboxylic acid biosynthetic process_2.65E-03
			GO:0006200_ATP catabolic process_2.75E-03
			GO:0009753_response to jasmonic acid stimulus_1.37E-02
			GO:0090116_C-5 methylation of cytosine_1.38E-02
			GO:0044281_small molecule metabolic process_1.60E-02
			GO:0051704_multi-organism process_1.63E-02
			GO:0032776_DNA methylation on cytosine_1.76E-02
			GO:0010143_cutin biosynthetic process_2.19E-02
			GO:0006796_phosphate-containing compound metabolic process_2.21E-02
			GO:0006468_protein phosphorylation_2.56E-02
			GO:0006793_phosphorus metabolic process_2.70E-02
			GO:0048610_cellular process involved in reproduction_2.85E-02
			GO:0046034_ATP metabolic process_3.17E-02
			GO:0051552_flavone metabolic process_3.19E-02
			GO:0051554_flavonol metabolic process_3.19E-02
			GO:0051553_flavone biosynthetic process_3.19E-02
			GO:0051555_flavonol biosynthetic process_3.19E-02
			GO:0009228_thiamine biosynthetic process_3.19E-02
			GO:0009725_response to hormone stimulus_3.43E-02
			GO:0042723_thiamine-containing compound metabolic process_3.75E-02
			GO:0006772_thiamine metabolic process_3.75E-02
			GO:0042724_thiamine-containing compound biosynthetic process_3.75E-02
All_HRR_HCCA_90	0.09	Module	GO:0019438_aromatic compound biosynthetic process_3.79E-03
			GO:1901362_organic cyclic compound biosynthetic process_6.48E-03
All_HRR_HCCA_60	0.04	Module	GO:0009819_drought recovery_1.26E-27
			GO:0046244_salicylic acid catabolic process_1.26E-27
			GO:0009058_biosynthetic process_1.62E-26
			GO:0009074_aromatic amino acid family catabolic process_1.54E-23
			GO:0006559_L-phenylalanine catabolic process_1.54E-23
			GO:0009696_salicylic acid metabolic process_8.63E-22
			GO:0006558_L-phenylalanine metabolic process_1.65E-21
			GO:0042537_benzene-containing compound metabolic process_4.92E-19
			GO:0072329_monocarboxylic acid catabolic process_1.16E-17
			GO:0010224_response to UV-B_1.99E-17
			GO:1901606_alpha-amino acid catabolic process_4.22E-17
			GO:0009063_cellular amino acid catabolic process_5.37E-17
			GO:0046271_phenylpropanoid catabolic process_1.38E-15
			GO:0046274_lignin catabolic process_1.38E-15
			GO:0009411_response to UV_2.73E-15
			GO:0009072_aromatic amino acid family metabolic process_2.85E-14
			GO:0016054_organic acid catabolic process_3.70E-14
			GO:0046395_carboxylic acid catabolic process_3.70E-14
			GO:0044712_single-organism catabolic process_1.11E-13
			GO:0044282_small molecule catabolic process_1.11E-13
			GO:0009808_lignin metabolic process_1.55E-13
			GO:0009555_pollen development_4.31E-12
			GO:0080167_response to karrikin_6.38E-11
			GO:0048229_gametophyte development_1.10E-10
			GO:0009698_phenylpropanoid metabolic process_1.24E-10
			GO:0009414_response to water deprivation_2.71E-10
			GO:0009415_response to water stimulus_3.73E-10
			GO:1901605_alpha-amino acid metabolic process_1.16E-09
			GO:0019748_secondary metabolic process_2.47E-09
			GO:0008152_metabolic process_6.23E-09
			GO:0032787_monocarboxylic acid metabolic process_1.32E-08
			GO:0008150_biological_process_3.52E-08
			GO:0006979_response to oxidative stress_5.61E-08
			GO:0006950_response to stress_2.78E-07
			GO:0006520_cellular amino acid metabolic process_4.64E-07
			GO:0009416_response to light stimulus_4.99E-07
			GO:0009314_response to radiation_6.64E-07
			GO:1901565_organonitrogen compound catabolic process_1.00E-06
			GO:0019439_aromatic compound catabolic process_1.07E-06
			GO:1901361_organic cyclic compound catabolic process_1.28E-06
			GO:0006952_defense response_1.11E-05
			GO:0019752_carboxylic acid metabolic process_6.35E-05
			GO:0043436_oxoacid metabolic process_6.58E-05
			GO:0006082_organic acid metabolic process_6.66E-05
			GO:0044248_cellular catabolic process_9.25E-05
			GO:0010035_response to inorganic substance_1.46E-04
			GO:1901575_organic substance catabolic process_5.45E-04
			GO:0009056_catabolic process_8.51E-04
			GO:0050896_response to stimulus_2.71E-03
			GO:0007275_multicellular organismal development_8.89E-03
			GO:0009628_response to abiotic stimulus_9.84E-03
			GO:1901564_organonitrogen compound metabolic process_1.06E-02
			GO:0044281_small molecule metabolic process_1.73E-02
			GO:0032502_developmental process_1.74E-02
			GO:0044707_single-multicellular organism process_1.97E-02
			GO:0032501_multicellular organismal process_1.99E-02
			GO:0009607_response to biotic stimulus_3.28E-02
			GO:0042221_response to chemical stimulus_3.85E-02
All_HRR_HCCA_242	0.03	Module	GO:0006468_protein phosphorylation_1.42E-03
			GO:0016310_phosphorylation_2.78E-03
			GO:0031348_negative regulation of defense response_1.76E-02
			GO:0036211_protein modification process_1.77E-02
			GO:0006464_cellular protein modification process_1.77E-02
			GO:0006796_phosphate-containing compound metabolic process_2.83E-02
			GO:0043412_macromolecule modification_2.87E-02
			GO:0006793_phosphorus metabolic process_3.21E-02
			GO:0009751_response to salicylic acid stimulus_3.21E-02
			GO:0008037_cell recognition_3.30E-02
			GO:0048544_recognition of pollen_3.30E-02
			GO:0009875_pollen-pistil interaction_3.68E-02

## Sheet: Table 8
ProbeID	Symbol	Functional annotation	Chromosome position 12X	Psort	Vitisnet molecular network	Best arabidopsis match
VIT_00s2547g00010	WRKY21_2	WRKY DNA-binding protein 21	chrUn_42317237_42318172	N	vv60066WRKY	AT2G30590
VIT_02s0154g00210	WRKY21_1	WRKY DNA-binding protein 21	chr02_04989461_04989778	ND	vv60066WRKY	AT2G30590
VIT_11s0065g00170	SPL2_3	Squamosa promoter-binding protein 2 (SPL2)	chr11_13588641_13607268	N	vv60055SBP	AT5G43270
VIT_07s0130g00040	MYB4_10	Myb domain protein 4	chr07_20167646_20168972	N	vv60044MYB	ND
VIT_15s0046g00170	MYBPA1	MYBPA1 protein [Vitis vinifera]	chr15_17211757_17213117	N	vv60044MYB	AT1G22640
VIT_07s0005g03070	LHW_2	LHW (lonesome highway)	chr07_05890353_05898270	N	vv60011BHLH	AT1G06150
VIT_09s0002g03550	ABCG21	ABC transporter G member 21	chr09_03229012_03242582	PM	vv52010ABC transporters	AT1G59870
VIT_09s0002g03560	ABCG15	ABC transporter G member 15	chr09_03242583_03244574	C	vv52010ABC transporters	AT3G16340
VIT_09s0002g03570	ABCG15	ABC transporter G member 15	chr09_03244575_03245960	PM	vv52010ABC transporters	AT3G16340
VIT_09s0002g03640	ABCGPDR7	ABC transporter g family pleiotropic drug resistance 7 PDR7	chr09_03328212_03336626	PM	vv52010ABC transporters	AT1G15210
VIT_12s0028g01150	TT12	Transparent testa 12 protein	chr12_01713868_01716928	PM VM M/PM ER/PM CYS/PM N/PM GA	vv50125Porters cat 66 to 94	AT3G59030
VIT_12s0035g01820	POT	Proton-dependent oligopeptide transport (POT) family protein	chr12_22005656_22008887	PM	vv50122Porters cat 7 to 17	AT1G59740
VIT_10s0003g03930	INT2	Inositol transporter 2	chr10_06694432_06698838	PM	vv50121Porters cat 1 to 6	AT1G30220
VIT_16s0013g01950	VVHT4	Hexose transporter [Vitis vinifera]	chr16_09175020_09178471	VM PM	vv50121Porters cat 1 to 6	AT5G61520
VIT_13s0084g00560	kinase	CF2	chr13_19525581_19530618	PM	vv34626Plant-pathogen interaction	AT4G08850
VIT_13s0084g00570	CF2	CF2	chr13_19538212_19542477	PM	vv34626Plant-pathogen interaction	ND
VIT_03s0038g00430	EDS5	Enhanced disease susceptibility 5 EDS5	chr03_00398696_00406451	ER PM	vv30011Jasmonate signaling vv50125Porters cat 66 to 94	AT2G21340
VIT_01s0011g06190	AHK4	Histidine kinase (AHK4) (WOL)	chr01_05989626_05998738	PM	vv30007Cytokinin signaling	AT2G01830
VIT_06s0004g07970	EXPA10	Alpha-expansin 10 precursor	chr06_08696268_08697815	EX	vv30003Auxin signaling	AT2G40610
VIT_02s0025g04720	TT18	Leucoanthocyanidin dioxgenase	chr02_04282479_04283947	C M	vv10941Flavonoid biosynthesis	AT4G22880
VIT_04s0023g03370	TT6	Flavonone- 3-hydroxylase	chr04_19929619_19931349	CY	vv10941Flavonoid biosynthesis	AT3G51240
VIT_05s0136g00260	TT4	Chalcone synthase	chr05_13597428_13599519	CY	vv10941Flavonoid biosynthesis	AT5G13930
VIT_13s0067g02870	chalcone-flavanone isomerase	Chalcone-flavanone isomerase	chr13_01553517_01556659	EX	vv10941Flavonoid biosynthesis	AT5G05270
VIT_13s0067g03820	TT5	Chalcone--flavonone isomerase (Chalcone isomerase)	chr13_02162379_02164042	CY	vv10941Flavonoid biosynthesis	AT3G55120
VIT_14s0068g00920	TT4	Chalcone synthase (CHS)	chr14_24673459_24675059	CY	vv10941Flavonoid biosynthesis	AT5G13930
VIT_14s0068g00930	TT4	Chalcone synthase	chr14_24686995_24688542	CY	vv10941Flavonoid biosynthesis	AT5G13930
VIT_18s0001g12800	TT3	Dihydroflavonol 4-reductase	chr18_10907364_10910253	PM	vv10941Flavonoid biosynthesis	AT5G42800
VIT_11s0052g01090	4CL1	4-coumarate-CoA ligase 2	chr11_18816741_18820341	PM M/PM GA/PM VM CYS/PM N/PM	vv10940Phenylpropanoid biosynthesis vv50104Group translocators	AT1G51680
VIT_02s0012g01570	cinnamoyl-CoA reductase	Cinnamoyl-CoA reductase	chr02_07838291_07840467	C	vv10940Phenylpropanoid biosynthesis	AT2G23910
VIT_18s0001g03910	NR2	Nitrate reductase 2 (NR2)	chr18_03577992_03582255	CY N CY/ER CY/P CY/PM C	vv10910Nitrogen metabolism vv34020Calcium signaling pathway	AT1G37130
VIT_05s0077g00520	GA2OX6	Gibberellin 2-oxidase	chr05_00343963_00346779	N CY/N CY	vv10904Diterpenoid biosynthesis	AT1G02400
VIT_19s0015g00100	CYP71B23	CYP71D51v2	chr19_08065226_08080329	N CYS/N N/PM CY	vv10902Monoterpenoid biosynthesis	AT3G26210
VIT_19s0015g00110	CYP71B13	CYP71D10	chr19_08086568_08088423	C	vv10902Monoterpenoid biosynthesis	AT5G25140
VIT_13s0064g01470	UPM1	Urophorphyrin III methylase	chr13_23354141_23358269	M C/M	vv10860Porphyrin and chlorophyll metabolism	AT5G40850
VIT_09s0002g08460	BIOF	8-amino-7-oxononanoate synthase	chr09_09470422_09483462	C PM N/PM N	vv10780Biotin metabolism	AT5G04620
VIT_07s0031g01540	DPE1	4-alpha-glucanotransferase	chr07_17631850_17644632	C	vv10500Starch and sucrose metabolism	AT5G64860
VIT_00s0391g00070	DAHP synthetase	3-deoxy-D-arabino-heptulosonate 7-phosphate synthase	chrUn_27181313_27185595	C	vv10400Phenylalanine tyrosine and tryptophan biosynthesis	AT1G22410
VIT_14s0030g00650	MEE32	Shikimate dehydrogenase	chr14_04786441_04803928	C CY	vv10400Phenylalanine tyrosine and tryptophan biosynthesis	AT3G06350
VIT_14s0108g01330	CM1	Chorismate mutase, chloroplast (CM1)	chr14_29938400_29948454	C	vv10400Phenylalanine tyrosine and tryptophan biosynthesis	AT3G29200
VIT_06s0004g08150	CYP73A5	Trans-cinnamate 4-monooxygenase	chr06_08882451_08885910	PM CY	vv10360Phenylalanine metabolism vv10940Phenylpropanoid biosynthesis	AT2G30490
VIT_06s0004g02620	pal1	Phenylalanine ammonia-lyase	chr06_03233462_03236945	ER C PM ER/PM ER/VM M/PM C/M N/PM CY	vv10350Tyrosine metabolism vv10360Phenylalanine metabolism vv10910Nitrogen metabolism vv10940Phenylpropanoid biosynthesis	AT2G37040
VIT_13s0019g04460	PAL2	Phenylalanine ammonia-lyase 2 (PAL2)	chr13_05881334_05885161	ER ER/PM C PM C/M N/PM N	vv10350Tyrosine metabolism vv10360Phenylalanine metabolism vv10910Nitrogen metabolism vv10940Phenylpropanoid biosynthesis	AT3G53260
VIT_12s0028g00590	enoyl-CoA hydratase/isomerase	3-hydroxyisobutyryl-CoA hydrolase	chr12_01169309_01173371	CY C CY/ER CY/P CYS CY/N	vv10280Valine leucine and isoleucine degradation vv10410Beta-alanine metabolism vv10640Propanoate metabolism	AT1G06550
VIT_07s0031g00980	MEE17	Aspartate aminotransferase	chr07_17147616_17153536	C	vv10252Alanine and aspartate metabolism vv10272Cysteine metabolism vv10330Arginine and proline metabolism vv10350Tyrosine metabolism vv10360Phenylalanine metabolism vv10400Phenylalanine tyrosine and tryptophan biosynthesis vv10710Carbon fixation vv10950Al	AT2G22250
VIT_13s0064g00050	transaminase	Glutamine-fructose-6-phosphate transaminase 2	chr13_21485102_21503525	CY C	vv10251Glutamate metabolism vv10530Aminosugars metabolism	AT3G24090
VIT_02s0025g01500	NDK4	Nucleoside diphosphate kinase 3, (NDK3)	chr02_01453930_01457883	C	vv10230Purine metabolism vv10240Pyrimidine metabolism	AT4G23900
VIT_06s0009g02320	PDE277	4-diphosphocytidyl-2-C-methyl-D-erythritol kinase, chloroplast precursor	chr06_14652780_14664771	C	vv10100Biosynthesis of steroids	AT2G26930
VIT_04s0079g00790	AAE12	Acyl-CoA synthetases (Acyl-activating enzyme 11)	chr04_11742088_11744231	C	vv10071Fatty acid metabolism vv50104Group translocators	AT1G65890
VIT_01s0127g00260	ACLA-1	ATP-citrate synthase	chr01_07629520_07635442	C C/M CY CY/N ER M ER/VM N	vv10020Citrate cycle	AT1G10670
VIT_08s0007g05430	kinase	Pyruvate kinase	chr08_19382969_19384994	C	vv10010Glycolysis vv10230Purine metabolism vv10620Pyruvate metabolism vv10710Carbon fixation	AT3G52990
VIT_08s0007g05490	kinase	Pyruvate kinase	chr08_19416535_19430211	CY	vv10010Glycolysis vv10230Purine metabolism vv10620Pyruvate metabolism vv10710Carbon fixation	AT3G52990
VIT_16s0039g00320	alcohol dehydrogenase	Alcohol dehydrogenase 1	chr16_00168037_00174333	CY	vv10010Glycolysis vv10071Fatty acid metabolism vv10350Tyrosine metabolism	AT5G24760
VIT_14s0108g00190	aldose 1-epimerase	Aldose 1-epimerase	chr14_28987321_28990631	EX CY	vv10010Glycolysis	AT5G15140
VIT_14s0108g00270	aldose 1-epimerase	Aldose 1-epimerase	chr14_29031560_29034444	EX CY C	vv10010Glycolysis	AT5G15140
VIT_03s0063g00940	CRK	CRK (CDPK-related kinase)	chr03_04368190_04388439	N CYS/N C CY/N	ND	AT3G50530
VIT_03s0088g00260	scpl16	Serine carboxypeptidase S10	chr03_08252549_08257129	C	ND	AT3G12220
VIT_05s0020g00970	thioesterase	Thioesterase family	chr05_02781944_02783603	CY C CY/ER CY/P PM N/PM	ND	AT1G48320
VIT_05s0049g01170	LSH4	Unknown protein	chr05_08239471_08240300	N	ND	AT3G23290
VIT_06s0080g01160	protease	Aspartyl protease	chr06_21340808_21342715	C	ND	AT3G52500
VIT_07s0031g00490	lipase	MAP3K protein kinase	chr07_16707466_16710545	EX	ND	AT4G36945
VIT_08s0040g00440	Unknown protein	Unknown protein	chr08_11393614_11397394	N CY/N CY M	ND	AT4G24380
VIT_08s0058g00590	MIF	Macrophage migration inhibitory factor	chr08_09660772_09664129	PM CYS CY/PM GA/PM CYS/N EX M/PM ER/PM CY	ND	AT3G51660
VIT_09s0002g05730	lipase	Esterase	chr09_05499951_05501003	N	ND	AT1G52760
VIT_11s0016g02310	ACHT2	Thioredoxin 2	chr11_01875054_01881771	C	ND	AT4G29670
VIT_11s0016g03590	nucleotide binding	Transducin protein	chr11_02932300_02940485	N CYS/N ER C PM ER/PM GA/PM VM EX M CY	ND	AT3G06880
VIT_11s0016g04330	Unknown	Unknown	chr11_03616755_03617559	M CY	ND	ND
VIT_11s0206g00110	serine carboxypeptidase S28	Serine carboxypeptidase S28	chr11_07448706_07453212	C	ND	AT2G24280
VIT_12s0057g01450	AIR3	Subtilisin protease	chr12_10151342_10162490	C VM	ND	AT2G04160
VIT_14s0006g02600	kinase	Wall-associated kinase 4	chr14_20430067_20433953	C	ND	AT1G66880
VIT_17s0000g06320	nuclease	Endonuclease	chr17_06854237_06859740	N	ND	AT3G47490
VIT_18s0001g09400	B5 #3	Cytochrome b5 DIF-F	chr18_07880335_07881000	M PM CY/M CY/PM C CY	ND	AT5G48810
VIT_18s0122g01470	CYP87A2	CYP87A2	chr18_01039528_01042444	CY/ER ER CY P ER/VM ER/PM CY/PM N	ND	AT1G12740
VIT_18s0122g01480	CYP87A2	CYP87A2	chr18_01054582_01057679	C CY CY/ER CY/PM EX CY/N	ND	AT1G12740
VIT_19s0015g01920	PP2C	Protein phosphatase 2C	chr19_10712764_10726492	N C CYS	ND	AT1G79630

## Sheet: Table 9
adj P-value	T	Q	GO ID	GO type	GO description	GO depth in group	Q&T	Q&T enriched list
2.14e-10	55	74	GO:0009813	BP	flavonoid biosynthetic process	6	8	VV02S0025G04720,VV13S0067G02870,VV13S0067G03820,VV14S0068G00930,VV14S0068G00920,VV04S0023G03370,VV12S0028G01150,VV18S0001G12800
9.36e-10	245	74	GO:0019748	BP	secondary metabolic process	4	12	VV06S0004G02620,VV02S0025G04720,VV13S0067G02870,VV11S0052G01090,VV13S0067G03820,VV14S0068G00930,VV14S0068G00920,VV04S0023G03370,VV09S0002G03640,VV12S0028G01150,VV18S0001G12800,VV04S0079G00790
9.78e-10	66	74	GO:0009812	BP	flavonoid metabolic process	6	8	VV02S0025G04720,VV13S0067G02870,VV13S0067G03820,VV14S0068G00930,VV14S0068G00920,VV04S0023G03370,VV12S0028G01150,VV18S0001G12800
2.44e-09	663	74	GO:0044711	BP	single-organism biosynthetic process	4	17	VV03S0038G00430,VV14S0108G01330,VV09S0002G08460,VV02S0025G04720,VV13S0067G02870,VV11S0052G01090,VV01S0127G00260,VV13S0067G03820,VV14S0068G00930,VV14S0068G00920,VV04S0023G03370,VV14S0030G00650,VV12S0028G01150,VV00S0391G00070,VV07S0031G00980,VV18S0001G12800,VV04S0079G00790
6.95e-09	124	74	GO:0009699	BP	phenylpropanoid biosynthetic process	6	9	VV02S0025G04720,VV13S0067G02870,VV11S0052G01090,VV13S0067G03820,VV14S0068G00930,VV14S0068G00920,VV04S0023G03370,VV12S0028G01150,VV18S0001G12800
9.06e-09	177	74	GO:0044550	BP	secondary metabolite biosynthetic process	5	10	VV02S0025G04720,VV13S0067G02870,VV11S0052G01090,VV13S0067G03820,VV14S0068G00930,VV14S0068G00920,VV04S0023G03370,VV12S0028G01150,VV18S0001G12800,VV04S0079G00790
1.39e-08	185	74	GO:0009698	BP	phenylpropanoid metabolic process	5	10	VV06S0004G02620,VV02S0025G04720,VV13S0067G02870,VV11S0052G01090,VV13S0067G03820,VV14S0068G00930,VV14S0068G00920,VV04S0023G03370,VV12S0028G01150,VV18S0001G12800
7.67e-07	1947	74	GO:1901362	BP	organic cyclic compound biosynthetic process	5	24	VV03S0038G00430,VV07S0130G00040,VV14S0108G01330,VV15S0046G00170,VV01S0011G06190,VV09S0002G08460,VV02S0025G04720,VV13S0067G02870,VV11S0052G01090,VV01S0127G00260,VV13S0064G01470,VV13S0067G03820,VV02S0025G01500,VV02S0154G00210,VV14S0068G00930,VV14S0068G00920,VV04S0023G03370,VV14S0030G00650,VV12S0028G01150,VV00S0391G00070,VV07S0031G00980,VV18S0001G12800,VV07S0005G03070,VV02S0012G01570
1.25e-06	3574	74	GO:0009058	BP	biosynthetic process	3	33	VV06S0004G02620,VV03S0038G00430,VV07S0130G00040,VV14S0108G01330,VV15S0046G00170,VV01S0011G06190,VV05S0136G00260,VV09S0002G08460,VV02S0025G04720,VV13S0067G02870,VV19S0015G00110,VV19S0015G00100,VV05S0077G00520,VV11S0052G01090,VV01S0127G00260,VV13S0064G01470,VV13S0067G03820,VV02S0025G01500,VV02S0154G00210,VV14S0068G00930,VV18S0001G03910,VV14S0068G00920,VV04S0023G03370,VV13S0019G04460,VV14S0030G00650…
1.95e-06	71	74	GO:0009411	BP	response to UV	6	6	VV11S0052G01090,VV01S0127G00260,VV13S0067G03820,VV14S0068G00930,VV14S0068G00920,VV04S0023G03370
3.72e-06	9299	74	GO:0044710	BP	single-organism metabolic process	3	56	VV06S0004G02620,VV14S0108G00270,VV03S0038G00430,VV07S0130G00040,VV14S0108G01330,VV15S0046G00170,VV01S0011G06190,VV06S0004G08150,VV08S0007G05490,VV09S0002G08460,VV02S0025G04720,VV13S0067G02870,VV19S0015G00110,VV19S0015G00100,VV03S0088G00260,VV09S0002G03550,VV09S0002G03560,VV05S0077G00520,VV11S0052G01090,VV16S0039G00320,VV01S0127G00260,VV13S0064G01470,VV13S0067G03820,VV11S0016G03590,VV08S0007G05430…
5.42e-06	1540	74	GO:0044281	BP	small molecule metabolic process	4	20	VV06S0004G02620,VV03S0038G00430,VV14S0108G01330,VV09S0002G08460,VV13S0067G02870,VV09S0002G03550,VV09S0002G03560,VV05S0077G00520,VV01S0127G00260,VV13S0067G03820,VV02S0025G01500,VV14S0068G00930,VV18S0001G03910,VV14S0068G00920,VV09S0002G03640,VV13S0019G04460,VV14S0030G00650,VV00S0391G00070,VV11S0016G02310,VV07S0031G00980
6.54e-06	87	74	GO:0009072	BP	aromatic amino acid family metabolic process	5	6	VV06S0004G02620,VV14S0108G01330,VV13S0019G04460,VV14S0030G00650,VV00S0391G00070,VV07S0031G00980
6.7e-06	1866	74	GO:0019438	BP	aromatic compound biosynthetic process	5	22	VV03S0038G00430,VV07S0130G00040,VV14S0108G01330,VV15S0046G00170,VV01S0011G06190,VV02S0025G04720,VV13S0067G02870,VV11S0052G01090,VV01S0127G00260,VV13S0064G01470,VV13S0067G03820,VV02S0025G01500,VV02S0154G00210,VV14S0068G00930,VV14S0068G00920,VV04S0023G03370,VV14S0030G00650,VV12S0028G01150,VV00S0391G00070,VV07S0031G00980,VV18S0001G12800,VV07S0005G03070
7.34e-06	8037	74	GO:0071704	BP	organic substance metabolic process	4	51	VV06S0004G02620,VV14S0108G00270,VV03S0038G00430,VV07S0130G00040,VV14S0108G01330,VV15S0046G00170,VV01S0011G06190,VV08S0007G05490,VV09S0002G08460,VV02S0025G04720,VV13S0067G02870,VV19S0015G00110,VV19S0015G00100,VV03S0088G00260,VV09S0002G03550,VV09S0002G03560,VV05S0077G00520,VV11S0052G01090,VV01S0127G00260,VV13S0064G01470,VV13S0067G03820,VV11S0016G03590,VV08S0007G05430,VV02S0025G01500,VV03S0063G00940…
2.07e-05	10618	74	GO:0008152	BP	metabolic process	2	59	VV06S0004G02620,VV14S0108G00270,VV03S0038G00430,VV07S0130G00040,VV14S0108G01330,VV15S0046G00170,VV01S0011G06190,VV06S0004G08150,VV08S0007G05490,VV05S0136G00260,VV09S0002G08460,VV02S0025G04720,VV13S0067G02870,VV19S0015G00110,VV19S0015G00100,VV03S0088G00260,VV09S0002G03550,VV09S0002G03560,VV05S0077G00520,VV11S0052G01090,VV16S0039G00320,VV01S0127G00260,VV13S0064G01470,VV13S0067G03820,VV11S0016G03590…
2.24e-05	3246	74	GO:1901360	BP	organic cyclic compound metabolic process	5	29	VV06S0004G02620,VV03S0038G00430,VV07S0130G00040,VV14S0108G01330,VV15S0046G00170,VV01S0011G06190,VV09S0002G08460,VV02S0025G04720,VV13S0067G02870,VV09S0002G03550,VV09S0002G03560,VV11S0052G01090,VV01S0127G00260,VV13S0064G01470,VV13S0067G03820,VV02S0025G01500,VV02S0154G00210,VV14S0068G00930,VV14S0068G00920,VV04S0023G03370,VV09S0002G03640,VV13S0019G04460,VV14S0030G00650,VV12S0028G01150,VV00S0391G00070…
2.26e-05	508	74	GO:0044283	BP	small molecule biosynthetic process	5	11	VV03S0038G00430,VV14S0108G01330,VV09S0002G08460,VV13S0067G02870,VV01S0127G00260,VV13S0067G03820,VV14S0068G00930,VV14S0068G00920,VV14S0030G00650,VV00S0391G00070,VV07S0031G00980
3.56e-05	3320	74	GO:0044249	BP	cellular biosynthetic process	4	29	VV03S0038G00430,VV07S0130G00040,VV14S0108G01330,VV15S0046G00170,VV01S0011G06190,VV09S0002G08460,VV02S0025G04720,VV13S0067G02870,VV19S0015G00110,VV19S0015G00100,VV05S0077G00520,VV11S0052G01090,VV01S0127G00260,VV13S0064G01470,VV13S0067G03820,VV02S0025G01500,VV02S0154G00210,VV14S0068G00930,VV18S0001G03910,VV14S0068G00920,VV04S0023G03370,VV14S0030G00650,VV12S0028G01150,VV00S0391G00070,VV07S0031G00980…
4.49e-05	121	74	GO:0009611	BP	response to wounding	4	6	VV07S0130G00040,VV02S0025G04720,VV11S0052G01090,VV14S0068G00930,VV14S0068G00920,VV00S0391G00070
7.63e-05	815	74	GO:0043436	BP	oxoacid metabolic process	5	13	VV06S0004G02620,VV03S0038G00430,VV14S0108G01330,VV09S0002G08460,VV13S0067G02870,VV05S0077G00520,VV01S0127G00260,VV13S0067G03820,VV18S0001G03910,VV13S0019G04460,VV14S0030G00650,VV00S0391G00070,VV07S0031G00980
7.73e-05	816	74	GO:0006082	BP	organic acid metabolic process	4	13	VV06S0004G02620,VV03S0038G00430,VV14S0108G01330,VV09S0002G08460,VV13S0067G02870,VV05S0077G00520,VV01S0127G00260,VV13S0067G03820,VV18S0001G03910,VV13S0019G04460,VV14S0030G00650,VV00S0391G00070,VV07S0031G00980
9.16e-05	2	74	GO:0009714	BP	chalcone metabolic process	6	2	VV14S0068G00930,VV14S0068G00920
9.16e-05	2	74	GO:0009715	BP	chalcone biosynthetic process	6	2	VV14S0068G00930,VV14S0068G00920
0.00014	3357	74	GO:1901576	BP	organic substance biosynthetic process	4	28	VV03S0038G00430,VV07S0130G00040,VV14S0108G01330,VV15S0046G00170,VV01S0011G06190,VV09S0002G08460,VV02S0025G04720,VV13S0067G02870,VV19S0015G00110,VV19S0015G00100,VV11S0052G01090,VV01S0127G00260,VV13S0064G01470,VV13S0067G03820,VV02S0025G01500,VV02S0154G00210,VV14S0068G00930,VV14S0068G00920,VV04S0023G03370,VV14S0030G00650,VV12S0028G01150,VV00S0391G00070,VV07S0031G00980,VV18S0001G12800,VV04S0079G00790…
0.000147	3172	74	GO:0006725	BP	cellular aromatic compound metabolic process	4	27	VV06S0004G02620,VV03S0038G00430,VV07S0130G00040,VV14S0108G01330,VV15S0046G00170,VV01S0011G06190,VV02S0025G04720,VV13S0067G02870,VV09S0002G03550,VV09S0002G03560,VV11S0052G01090,VV01S0127G00260,VV13S0064G01470,VV13S0067G03820,VV02S0025G01500,VV02S0154G00210,VV14S0068G00930,VV14S0068G00920,VV04S0023G03370,VV09S0002G03640,VV13S0019G04460,VV14S0030G00650,VV12S0028G01150,VV00S0391G00070,VV07S0031G00980…
0.000168	45	74	GO:0009073	BP	aromatic amino acid family biosynthetic process	8	4	VV14S0108G01330,VV14S0030G00650,VV00S0391G00070,VV07S0031G00980
0.000197	525	74	GO:1901566	BP	organonitrogen compound biosynthetic process	5	10	VV14S0108G01330,VV09S0002G08460,VV13S0067G02870,VV01S0127G00260,VV13S0064G01470,VV13S0067G03820,VV02S0025G01500,VV14S0030G00650,VV00S0391G00070,VV07S0031G00980
0.0002	47	74	GO:0010224	BP	response to UV-B	7	4	VV13S0067G03820,VV14S0068G00930,VV14S0068G00920,VV04S0023G03370
0.00022	424	74	GO:0016053	BP	organic acid biosynthetic process	5	9	VV03S0038G00430,VV14S0108G01330,VV09S0002G08460,VV13S0067G02870,VV01S0127G00260,VV13S0067G03820,VV14S0030G00650,VV00S0391G00070,VV07S0031G00980
0.00022	424	74	GO:0046394	BP	carboxylic acid biosynthetic process	6	9	VV03S0038G00430,VV14S0108G01330,VV09S0002G08460,VV13S0067G02870,VV01S0127G00260,VV13S0067G03820,VV14S0030G00650,VV00S0391G00070,VV07S0031G00980
0.000346	106	74	GO:0006721	BP	terpenoid metabolic process	6	5	VV19S0015G00110,VV19S0015G00100,VV05S0077G00520,VV01S0127G00260,VV06S0009G02320
0.000362	812	74	GO:0019752	BP	carboxylic acid metabolic process	6	12	VV06S0004G02620,VV03S0038G00430,VV14S0108G01330,VV09S0002G08460,VV13S0067G02870,VV05S0077G00520,VV01S0127G00260,VV13S0067G03820,VV13S0019G04460,VV14S0030G00650,VV00S0391G00070,VV07S0031G00980
0.000474	1262	74	GO:1901564	BP	organonitrogen compound metabolic process	5	15	VV06S0004G02620,VV14S0108G01330,VV09S0002G08460,VV13S0067G02870,VV09S0002G03550,VV09S0002G03560,VV01S0127G00260,VV13S0064G01470,VV13S0067G03820,VV02S0025G01500,VV09S0002G03640,VV13S0019G04460,VV14S0030G00650,VV00S0391G00070,VV07S0031G00980
0.00138	142	74	GO:0006720	BP	isoprenoid metabolic process	5	5	VV19S0015G00110,VV19S0015G00100,VV05S0077G00520,VV01S0127G00260,VV06S0009G02320
0.00177	82	74	GO:0046148	BP	pigment biosynthetic process	4	4	VV01S0127G00260,VV13S0064G01470,VV14S0068G00930,VV14S0068G00920
0.00185	83	74	GO:0016114	BP	terpenoid biosynthetic process	6	4	VV19S0015G00110,VV19S0015G00100,VV01S0127G00260,VV06S0009G02320
0.0027	1818	74	GO:0018130	BP	heterocycle biosynthetic process	5	17	VV07S0130G00040,VV15S0046G00170,VV01S0011G06190,VV09S0002G08460,VV02S0025G04720,VV13S0067G02870,VV01S0127G00260,VV13S0064G01470,VV13S0067G03820,VV02S0025G01500,VV02S0154G00210,VV14S0068G00930,VV14S0068G00920,VV04S0023G03370,VV12S0028G01150,VV18S0001G12800,VV07S0005G03070
0.00324	9	74	GO:0010023	BP	proanthocyanidin biosynthetic process	7	2	VV02S0025G04720,VV12S0028G01150
0.00404	10	74	GO:0046417	BP	chorismate metabolic process	8	2	VV14S0108G01330,VV00S0391G00070
0.00406	44	74	GO:0016101	BP	diterpenoid metabolic process	7	3	VV19S0015G00110,VV19S0015G00100,VV05S0077G00520
0.00485	107	74	GO:0042440	BP	pigment metabolic process	4	4	VV01S0127G00260,VV13S0064G01470,VV14S0068G00930,VV14S0068G00920
0.00503	7115	74	GO:0044237	BP	cellular metabolic process	3	41	VV06S0004G02620,VV03S0038G00430,VV07S0130G00040,VV14S0108G01330,VV15S0046G00170,VV01S0011G06190,VV08S0007G05490,VV09S0002G08460,VV02S0025G04720,VV13S0067G02870,VV19S0015G00110,VV19S0015G00100,VV09S0002G03550,VV09S0002G03560,VV05S0077G00520,VV11S0052G01090,VV01S0127G00260,VV13S0064G01470,VV13S0067G03820,VV11S0016G03590,VV08S0007G05430,VV02S0025G01500,VV03S0063G00940,VV02S0154G00210,VV14S0068G00930…
0.00595	113	74	GO:0009753	BP	response to jasmonic acid stimulus	6	4	VV07S0130G00040,VV02S0025G04720,VV14S0068G00930,VV14S0068G00920
0.00638	411	74	GO:0009416	BP	response to light stimulus	5	7	VV11S0052G01090,VV01S0127G00260,VV13S0067G03820,VV14S0068G00930,VV18S0001G03910,VV14S0068G00920,VV04S0023G03370
0.00695	13	74	GO:0031540	BP	regulation of anthocyanin biosynthetic process	7	2	VV14S0068G00930,VV14S0068G00920
0.00699	118	74	GO:0019318	BP	hexose metabolic process	7	4	VV14S0108G00270,VV08S0007G05490,VV08S0007G05430,VV14S0108G00190
0.00754	423	74	GO:0009314	BP	response to radiation	4	7	VV11S0052G01090,VV01S0127G00260,VV13S0067G03820,VV14S0068G00930,VV18S0001G03910,VV14S0068G00920,VV04S0023G03370
0.00791	122	74	GO:0008299	BP	isoprenoid biosynthetic process	5	4	VV19S0015G00110,VV19S0015G00100,VV01S0127G00260,VV06S0009G02320
0.0082	13933	74	GO:0008150	BP	biological_process	1	64	VV06S0004G02620,VV14S0108G00270,VV03S0038G00430,VV07S0130G00040,VV14S0108G01330,VV15S0046G00170,VV01S0011G06190,VV06S0004G08150,VV10S0003G03930,VV08S0007G05490,VV05S0136G00260,VV09S0002G08460,VV09S0002G05730,VV02S0025G04720,VV13S0067G02870,VV19S0015G00110,VV19S0015G00100,VV03S0088G00260,VV09S0002G03550,VV09S0002G03560,VV05S0077G00520,VV11S0052G01090,VV16S0039G00320,VV01S0127G00260,VV13S0064G01470…
0.00931	15	74	GO:0031537	BP	regulation of anthocyanin metabolic process	6	2	VV14S0068G00930,VV14S0068G00920
0.0106	16	74	GO:0042181	BP	ketone biosynthetic process	5	2	VV14S0068G00930,VV14S0068G00920
0.0106	16	74	GO:0051502	BP	diterpene phytoalexin biosynthetic process	8	2	VV19S0015G00110,VV19S0015G00100
0.012	17	74	GO:0009074	BP	aromatic amino acid family catabolic process	6	2	VV06S0004G02620,VV13S0019G04460
0.012	17	74	GO:0006559	BP	L-phenylalanine catabolic process	7	2	VV06S0004G02620,VV13S0019G04460
0.0135	141	74	GO:0005996	BP	monosaccharide metabolic process	6	4	VV14S0108G00270,VV08S0007G05490,VV08S0007G05430,VV14S0108G00190
0.015	19	74	GO:0009718	BP	anthocyanin-containing compound biosynthetic process	7	2	VV14S0068G00930,VV14S0068G00920
0.0166	20	74	GO:0051501	BP	diterpene phytoalexin metabolic process	8	2	VV19S0015G00110,VV19S0015G00100
0.0166	20	74	GO:0009962	BP	regulation of flavonoid biosynthetic process	6	2	VV14S0068G00930,VV14S0068G00920
0.0166	20	74	GO:0031348	BP	negative regulation of defense response	6	2	VV03S0038G00430,VV09S0002G03640
0.0201	22	74	GO:0052315	BP	phytoalexin biosynthetic process	5	2	VV19S0015G00110,VV19S0015G00100
0.0201	22	74	GO:2000762	BP	regulation of phenylpropanoid metabolic process	5	2	VV14S0068G00930,VV14S0068G00920
0.022	23	74	GO:0006558	BP	L-phenylalanine metabolic process	6	2	VV06S0004G02620,VV13S0019G04460
0.0241	1	74	GO:0015798	BP	myo-inositol transport	7	1	VV10S0003G03930
0.028	26	74	GO:0052314	BP	phytoalexin metabolic process	4	2	VV19S0015G00110,VV19S0015G00100
0.0281	535	74	GO:0051707	BP	response to other organism	4	7	VV03S0038G00430,VV01S0011G06190,VV11S0052G01090,VV18S0001G03910,VV12S0035G01820,VV09S0002G03640,VV00S0391G00070
0.0302	27	74	GO:0046283	BP	anthocyanin-containing compound metabolic process	7	2	VV14S0068G00930,VV14S0068G00920
0.0304	408	74	GO:0006520	BP	cellular amino acid metabolic process	7	6	VV06S0004G02620,VV14S0108G01330,VV13S0019G04460,VV14S0030G00650,VV00S0391G00070,VV07S0031G00980
0.0308	89	74	GO:0016054	BP	organic acid catabolic process	5	3	VV06S0004G02620,VV05S0077G00520,VV13S0019G04460
0.0308	89	74	GO:0046395	BP	carboxylic acid catabolic process	6	3	VV06S0004G02620,VV05S0077G00520,VV13S0019G04460
0.031	178	74	GO:0008652	BP	cellular amino acid biosynthetic process	7	4	VV14S0108G01330,VV14S0030G00650,VV00S0391G00070,VV07S0031G00980
0.0348	29	74	GO:1900376	BP	regulation of secondary metabolite biosynthetic process	5	2	VV14S0068G00930,VV14S0068G00920
0.0402	98	74	GO:0044712	BP	single-organism catabolic process	4	3	VV06S0004G02620,VV05S0077G00520,VV13S0019G04460
0.0402	98	74	GO:0044282	BP	small molecule catabolic process	5	3	VV06S0004G02620,VV05S0077G00520,VV13S0019G04460
0.0409	574	74	GO:0009607	BP	response to biotic stimulus	3	7	VV03S0038G00430,VV01S0011G06190,VV11S0052G01090,VV18S0001G03910,VV12S0035G01820,VV09S0002G03640,VV00S0391G00070
0.0448	33	74	GO:0016102	BP	diterpenoid biosynthetic process	7	2	VV19S0015G00110,VV19S0015G00100
0.048	2	74	GO:0046156	BP	siroheme metabolic process	7	1	VV13S0064G01470
0.048	2	74	GO:0006809	BP	nitric oxide biosynthetic process	6	1	VV18S0001G03910
0.048	2	74	GO:0019354	BP	siroheme biosynthetic process	8	1	VV13S0064G01470
0.048	2	74	GO:0071366	BP	cellular response to indolebutyric acid stimulus	8	1	VV09S0002G03640
0.048	2	74	GO:0010086	BP	embryonic root morphogenesis	7	1	VV01S0011G06190
0.048	2	74	GO:0015791	BP	polyol transport	6	1	VV10S0003G03930
0.048	2	74	GO:0070574	BP	cadmium ion transmembrane transport	6	1	VV09S0002G03640
0.00043	57	74	GO:0009705	CC	plant-type vacuole membrane	9	4	VV13S0067G03820,VV14S0068G00930,VV14S0068G00920,VV12S0028G01150
0.00275	92	74	GO:0000325	CC	plant-type vacuole	8	4	VV13S0067G03820,VV14S0068G00930,VV14S0068G00920,VV12S0028G01150
0.00436	104	74	GO:0005774	CC	vacuolar membrane	9	4	VV13S0067G03820,VV14S0068G00930,VV14S0068G00920,VV12S0028G01150
0.00485	107	74	GO:0044437	CC	vacuolar part	8	4	VV13S0067G03820,VV14S0068G00930,VV14S0068G00920,VV12S0028G01150
0.048	2	74	GO:0009346	CC	citrate lyase complex	7	1	VV01S0127G00260
3.43e-07	3	74	GO:0016210	MF	naringenin-chalcone synthase activity	6	3	VV05S0136G00260,VV14S0068G00930,VV14S0068G00920
1.67e-05	9056	74	GO:0003824	MF	catalytic activity	2	54	VV06S0004G02620,VV14S0108G00270,VV17S0000G06320,VV14S0108G01330,VV01S0011G06190,VV06S0004G08150,VV08S0007G05490,VV05S0136G00260,VV09S0002G08460,VV09S0002G05730,VV02S0025G04720,VV13S0067G02870,VV19S0015G00110,VV19S0015G00100,VV03S0088G00260,VV09S0002G03550,VV09S0002G03560,VV05S0077G00520,VV11S0052G01090,VV16S0039G00320,VV01S0127G00260,VV13S0064G01470,VV13S0067G03820,VV11S0016G03590,VV12S0028G00590…
0.000274	3	74	GO:0045430	MF	chalcone isomerase activity	5	2	VV13S0067G02870,VV13S0067G03820
0.00404	10	74	GO:0016872	MF	intramolecular lyase activity	4	2	VV13S0067G02870,VV13S0067G03820
0.00404	10	74	GO:0016405	MF	CoA-ligase activity	5	2	VV11S0052G01090,VV04S0079G00790
0.00492	11	74	GO:0016878	MF	acid-thiol ligase activity	5	2	VV11S0052G01090,VV04S0079G00790
0.00655	200	74	GO:0016853	MF	isomerase activity	3	5	VV14S0108G00270,VV14S0108G01330,VV13S0067G02870,VV13S0067G03820,VV14S0108G00190
0.00809	14	74	GO:0016877	MF	ligase activity, forming carbon-sulfur bonds	4	2	VV11S0052G01090,VV04S0079G00790
0.012	17	74	GO:0031420	MF	alkali metal ion binding	6	2	VV08S0007G05490,VV08S0007G05430
0.012	17	74	GO:0030955	MF	potassium ion binding	7	2	VV08S0007G05490,VV08S0007G05430
0.0121	64	74	GO:0030246	MF	carbohydrate binding	3	3	VV14S0108G00270,VV14S0108G00190,VV04S0023G03370
0.0135	18	74	GO:0004743	MF	pyruvate kinase activity	6	2	VV08S0007G05490,VV08S0007G05430
0.0183	21	74	GO:0016841	MF	ammonia-lyase activity	5	2	VV06S0004G02620,VV13S0019G04460
0.0223	653	74	GO:0016705	MF	oxidoreductase activity, acting on paired donors, with incorporation or reduction of molecular oxygen	4	8	VV06S0004G08150,VV02S0025G04720,VV19S0015G00110,VV19S0015G00100,VV05S0077G00520,VV04S0023G03370,VV18S0122G01480,VV18S0122G01470
0.0241	1	74	GO:0046857	MF	oxidoreductase activity, acting on other nitrogenous compounds as donors, with NAD or NADP as acceptor	5	1	VV18S0001G03910
0.0241	1	74	GO:0008940	MF	nitrate reductase activity	5	1	VV18S0001G03910
0.0241	1	74	GO:0009703	MF	nitrate reductase (NADH) activity	6	1	VV18S0001G03910
0.0241	1	74	GO:0045552	MF	dihydrokaempferol 4-reductase activity	6	1	VV18S0001G12800
0.0241	1	74	GO:0043115	MF	precorrin-2 dehydrogenase activity	6	1	VV13S0064G01470
0.0241	1	74	GO:0050589	MF	leucocyanidin oxygenase activity	6	1	VV02S0025G04720
0.0241	1	74	GO:0004622	MF	lysophospholipase activity	7	1	VV09S0002G05730
0.0241	1	74	GO:0018858	MF	benzoate-CoA ligase activity	6	1	VV04S0079G00790
0.0241	1	74	GO:0050515	MF	4-(cytidine 5'-diphospho)-2-C-methyl-D-erythritol kinase activity	6	1	VV06S0009G02320
0.0241	1	74	GO:0008710	MF	8-amino-7-oxononanoate synthase activity	6	1	VV09S0002G08460
0.0241	1	74	GO:0019955	MF	cytokine binding	4	1	VV01S0011G06190
0.0268	1859	74	GO:0016491	MF	oxidoreductase activity	3	15	VV06S0004G08150,VV02S0025G04720,VV19S0015G00110,VV19S0015G00100,VV05S0077G00520,VV16S0039G00320,VV13S0064G01470,VV18S0001G03910,VV04S0023G03370,VV14S0030G00650,VV18S0122G01480,VV18S0122G01470,VV11S0016G02310,VV18S0001G12800,VV02S0012G01570
0.027	531	74	GO:0020037	MF	heme binding	5	7	VV06S0004G08150,VV19S0015G00110,VV19S0015G00100,VV18S0001G03910,VV18S0001G09400,VV18S0122G01480,VV18S0122G01470
0.0289	538	74	GO:0046906	MF	tetrapyrrole binding	4	7	VV06S0004G08150,VV19S0015G00110,VV19S0015G00100,VV18S0001G03910,VV18S0001G09400,VV18S0122G01480,VV18S0122G01470
0.0342	555	74	GO:0005506	MF	iron ion binding	7	7	VV06S0004G08150,VV19S0015G00110,VV19S0015G00100,VV05S0077G00520,VV18S0001G03910,VV18S0122G01480,VV18S0122G01470
0.0414	307	74	GO:0016746	MF	transferase activity, transferring acyl groups	4	5	VV05S0136G00260,VV09S0002G08460,VV01S0127G00260,VV14S0068G00930,VV14S0068G00920
0.048	2	74	GO:0016661	MF	oxidoreductase activity, acting on other nitrogenous compounds as donors	4	1	VV18S0001G03910
0.048	2	74	GO:0045486	MF	naringenin 3-dioxygenase activity	6	1	VV04S0023G03370
0.048	2	74	GO:0004134	MF	4-alpha-glucanotransferase activity	6	1	VV07S0031G01540
0.048	2	74	GO:0033853	MF	aspartate-prephenate aminotransferase activity	6	1	VV07S0031G00980
0.048	2	74	GO:0033854	MF	glutamate-prephenate aminotransferase activity	6	1	VV07S0031G00980
0.048	2	74	GO:0005366	MF	myo-inositol:hydrogen symporter activity	8	1	VV10S0003G03930

## Sheet: Table 10
Exp_desc	Fraction
Rachis-PFS_rep3	88
Inflorescence-WD_rep3	84
Flower-FB_rep2	84
Flower-F_rep3	84
Rachis-FS_rep3	84
Rachis-PFS_rep1	84
Rachis-PFS_rep2	84
Bud-L_rep2	81
Inflorescence-Y_rep1	81
Inflorescence-WD_rep2	81
Rachis-FS_rep2	81
BerrySkin-MR_rep1	81
BerrySkin-PHWII_rep2	81
BerrySkin-PHWII_rep3	81
Inflorescence-WD_rep1	80
Flower-FB_rep1	80
Rep1_GSHSkin_harvest	80
Rep3_GSHSkin_harvest	80
Bud-L_rep3	78
BerrySkin-MR_rep2	78
Rachis-FS_rep1	77
ctrl, untreated, rep 2, harvest	77
ctrl, untreated, rep 2, harvest	77
leaf attacked by P. ficus, 96 hours	77
ctrl, untreated, rep 2, harvest	77
ctrl, untreated, rep 2, harvest	77
Rep1_PSHSkin_harvest	77
Rep2_PSHSkin_harvest	77
Rep3_RSHSkin_harvest	77
Bud-L_rep1	76
Inflorescence-Y_rep2	76
Root_rep3	76
BerrySkin-PFS_rep2	76
BerrySkin-V_rep2	76
BerrySkin-V_rep3	76
BerrySkin-MR_rep3	76
leaf ctrl 96 hours	76
Callus_3days_rep2	76
Rep1_RSSkin_mid-veraison	76
Rep3_RSSkin_mid-veraison	76
Rep3_PSHSkin_harvest	76
Bud-S_rep3	74
Inflorescence-Y_rep3	74
Carpel_rep3	74
Seedling_rep3	74
Rep2_GSHSkin_harvest	74
Rep1_RSHSkin_harvest	74
Rep1_PVSeed_pre-veraison	74
BerryPericarp-FS_rep1	73
Bud-S_rep1	73
Carpel_rep1	73
Carpel_rep2	73
Rep2_RSHSkin_harvest	73
Seed-FS_rep1	72
Seed-FS_rep2	72
Seed-FS_rep3	72
Tendril-Y_rep2	72
pre-bloom defoliation, rep 1, harvest	72
pre-bloom defoliation, rep 2, harvest	72
Callus_3days_rep3	72
Rep2_PSSkin_mid-veraison	72
BerryPericarp-FS_rep2	70
BerryPericarp-FS_rep3	70
Bud-AB_rep1	70
BerrySkin-PFS_rep3	70
BerrySkin-V_rep1	70
BerrySkin-PHWII_rep1	70
Callus_3days_rep1	70
Rep3_PSSkin_mid-veraison	70
Rep2_RSSkin_mid-veraison	70
Rep2_PVSeed_pre-veraison	70
Root_rep2	69
ctrl, untreated, rep 1, harvest	69
ctrl, untreated, rep 1, harvest	69
ctrl, untreated, rep 1, harvest	69
ctrl, untreated, rep 1, harvest	69
Rep1_PSSkin_mid-veraison	69
Rep3_PVSeed_pre-veraison	69
Bud-B_rep1	68
Bud-B_rep2	68
Bud-B_rep3	68
Seedling_rep2	68
BerrySkin-PHWI_rep2	68
Stem-G_rep2	68
Tendril-Y_rep1	68
Bud-S_rep2	66
Root_rep1	66
Leaf-Y_rep2	66
Leaf-Y_rep3	66
Rachis-R_rep1	66
BerrySkin-PHWIII_rep3	66
Stem-W_rep2	66
Tendril-Y_rep3	66
leaf attacked by P. ficus, 6 hours	66
Stamen_rep1	65
Stamen_rep3	65
Bud-AB_rep3	65
BerrySkin-PFS_rep1	65
BerrySkin-PHWIII_rep1	65
pre-bloom defoliation, rep 3, harvest	65
leaf ctrl 6 hours	65
Rep3_GSSkin_mid-veraison	65
Rachis-V_rep2	64
Seed-PFS_rep1	64
Seedling_rep1	64
BerrySkin-R_rep2	64
Tendril-WD_rep2	64
Tendril-WD_rep3	64
ctrl, untreated, rep 3, harvest	64
ctrl, untreated, rep 3, harvest	64
ctrl, untreated, rep 3, harvest	64
ctrl, untreated, rep 3, harvest	64
Leaf-Y_rep1	62
Rachis-R_rep3	62
BerrySkin-PHWIII_rep2	62
Tendril-WD_rep1	62
leaf ctrl 96 hours	62
Rep2_GSSkin_mid-veraison	62
Stamen_rep2	61
Flower-FB_rep3	61
BerryPericarp-PHWII_rep2	61
Seed-PFS_rep2	61
BerrySkin-PHWI_rep3	61
veraison defoliation, rep 1, harvest	61
Rootstock_3days_rep1	61
BerryPericarp-PHWIII_rep1	59
BerryPericarp-PHWIII_rep2	59
Rachis-R_rep2	59
Stem-W_rep1	59
Stem-W_rep3	59
veraison defoliation, rep 2, harvest	59
leaf attacked by P. ficus, 96 hours	59
Callus_28days_rep2	59
Flower-F_rep1	58
Rachis-MR_rep1	58
Seed-PFS_rep3	58
Callus_28days_rep1	58
Callus_28days_rep3	58
Rootstock_28days_rep1	58
Rachis-V_rep3	57
Stem-G_rep1	57
Stem-G_rep3	57
Rootstock_28days_rep2	57
Bud-W_rep1	55
BerryPericarp-PHWIII_rep3	55
Rachis-MR_rep3	55
BerrySkin-R_rep1	55
cluster thinned, rep 3, harvest	55
Rep1_GSSkin_mid-veraison	55
Rachis-V_rep1	54
Rachis-MR_rep2	54
Flower-F_rep2	53
BerryPericarp-PHWII_rep3	53
cluster thinned, rep 2, harvest	53
Rootstock_3days_rep2	53
Petal_rep1	51
leaf attacked by P. ficus, 6 hours	51
cluster thinned, rep 1, harvest	51
Rep2_GSSeed_mid-veraison	51
Rep1_RSSeed_mid-veraison	51
Rep2_RSSeed_mid-veraison	51
Bud-W_rep3	50
Leaf-S_rep2	50
ctrl, untreated, rep 3, end of v+raison	50
ctrl, untreated, rep 3, end of v+raison	50
leaf ctrl 6 hours	50
ctrl, untreated, rep 3, end of v+raison	50
ctrl, untreated, rep 3, end of v+raison	50
Rep2_PSSeed_mid-veraison	50
Rep3_RSSeed_mid-veraison	50
Rep1_PSSeed_mid-veraison	49
Rep3_PSSeed_mid-veraison	49
Bud-W_rep2	47
BerrySkin-PHWI_rep1	47
Leaf-FS_rep1	46
Rep1_GSSeed_mid-veraison	46
Rep3_GSSeed_mid-veraison	46
Petal_rep2	45
Petal_rep3	45
ctrl, untreated, rep 1, beginning of v+raison	45
BerryPericarp-PHWI_rep1	43
veraison defoliation, rep 3, harvest	43
petioles from plants infected by GRSPaV, rep 1	43
leaves from plants non-infectedby GRSPaV, rep 3	43
Rep1_PVPulp_pre-veraison	43
Leaf-FS_rep3	42
ctrl, untreated, rep 1, end of v+raison	42
ctrl, untreated, rep 1, end of v+raison	42
ctrl, untreated, rep 1, end of v+raison	42
ctrl, untreated, rep 1, end of v+raison	42
petioles from plants infected by GRSPaV, rep 2	42
petioles from plants non-infectedby GRSPaV, rep 1	42
Leaf-S_rep3	41
petioles from plants infected by GRSPaV, rep 3	41
petioles from plants non-infectedby GRSPaV, rep 2	41
petioles from plants non-infectedby GRSPaV, rep 3	41
leaves from plants infected by GRSPaV, rep 2	41
leaves from plants infected by GRSPaV, rep 3	41
Rep3_PVPulp_pre-veraison	41
Bud-AB_rep2	39
BerrySkin-R_rep3	39
ctrl, untreated, rep 2, end of v+raison	39
ctrl, untreated, rep 2, end of v+raison	39
ctrl, untreated, rep 3, beginning of v+raison	39
ctrl, untreated, rep 2, end of v+raison	39
ctrl, untreated, rep 2, end of v+raison	39
leaves from plants infected by GRSPaV, rep 1	39
BerryPericarp-PFS_rep1	38
Tendril-FS_rep3	38
veraison defoliation, rep 2, end of veraison	38
BerryFlesh-PFS_rep3	36
pericarp, Ripe, EL-38, Rep 1	36
veraison defoliation, rep 1, end of veraison	35
cluster thinned, rep 3, beginning of v+raison	35
leaves from plants non-infectedby GRSPaV, rep 1	35
leaves from plants non-infectedby GRSPaV, rep 2	35
Rep2_PVPulp_pre-veraison	35
Rep3_GSHSeed_harvest	35
BerryPericarp-R_rep3	34
BerryFlesh-PFS_rep2	34
Tendril-FS_rep1	34
Leaf-FS_rep2	32
ctrl, untreated, rep 2, beginning of veraison	32
pre-bloom defoliation, rep 3, end of veraison	32
pericarp, Green, EL-31, Rep3	32
pericarp, Veraison, EL-34, Rep1	32
pericarp, Veraison, EL-34, Rep2	32
pericarp, Veraison, EL-34, Rep3	32
BerryPericarp-PFS_rep2	31
pre-bloom defoliation, rep 1, end of veraison	31
cluster thinned, rep 2, beginning of v+raison	31
BerryPericarp-MR_rep2	30
Leaf-S_rep1	30
BerryPericarp-PHWI_rep3	30
cluster thinned, rep 1, beginning of v+raison	30
pericarp, Green, EL-31, Rep1	30
pericarp, Green, EL-31, Rep2	30
BerryPericarp-PHWII_rep1	28
Seed-V_rep2	28
BerryFlesh-PFS_rep1	27
Seed-V_rep1	27
Tendril-FS_rep2	27
pre-bloom defoliation, rep 3, beginning of veraison	27
pre-bloom defoliation, rep 2, end of veraison	27
veraison defoliation, rep 3, end of veraison	27
Seed-V_rep3	26
BerryPericarp-MR_rep3	24
BerryPericarp-PHWI_rep2	24
pre-bloom defoliation, rep 1, beginning of veraison	24
ctrl, untreated, rep 2, beginning of v+raison	24
Rep2_GSHSeed_harvest	24
Pollen_rep1	23
ctrl, untreated, rep 3, beginning of veraison	22
Rep2_RSPulp_mid-veraison	22
Rep2_RSHSeed_harvest	22
BerryFlesh-PHWIII_rep3	20
Pollen_rep2	20
Pollen_rep3	20
cluster thinned, rep 3, end of v+raison	20
BerryPericarp-MR_rep1	19
Seed-MR_rep1	19
pre-bloom defoliation, rep 2, beginning of veraison	19
cluster thinned, rep 2, end of v+raison	19
Rep1_PSHSeed_harvest	19
Rep3_RSHSeed_harvest	19
BerryFlesh-PHWII_rep3	18
berries from plants infected by GRSPaV, rep 1	18
berries from plants infected by GRSPaV, rep 2	18
berries from plants non-infectedby GRSPaV, rep 2	18
berries from plants non-infectedby GRSPaV, rep 3	18
BerryPericarp-PFS_rep3	16
BerryFlesh-PHWIII_rep1	16
cluster thinned, rep 1, end of v+raison	16
Rep2_PSPulp_mid-veraison	16
Rep2_PSHSeed_harvest	16
Rep1_RSHSeed_harvest	16
BerryPericarp-V_rep2	15
BerryPericarp-R_rep2	15
ctrl, untreated, rep 1, beginning of veraison	15
berries from plants non-infectedby GRSPaV, rep 1	15
Rep2_GSPulp_mid-veraison	15
Rep2_GSHPulp_harvest	15
BerryFlesh-PHWI_rep2	14
BerryFlesh-PHWIII_rep2	14
Seed-MR_rep2	14
Seed-MR_rep3	14
berries from plants infected by GRSPaV, rep 3	14
Rep1_GSPulp_mid-veraison	14
BerryPericarp-V_rep1	12
Rep3_GSPulp_mid-veraison	12
Rep1_PSPulp_mid-veraison	12
Rep1_PSHPulp_harvest	12
BerryPericarp-V_rep3	11
BerryFlesh-PHWII_rep1	11
Rep3_PSPulp_mid-veraison	11
Rep3_RSPulp_mid-veraison	11
Rep1_GSHPulp_harvest	11
BerryFlesh-V_rep2	9
BerryFlesh-V_rep3	9
BerryFlesh-PHWII_rep2	9
Rep1_RSHPulp_harvest	9
Rep3_RSHPulp_harvest	9
Rep1_GSHSeed_harvest	9
BerryFlesh-PHWI_rep1	8
Rep1_RSPulp_mid-veraison	8
Rep2_PSHPulp_harvest	8
Rep3_PSHPulp_harvest	8
Rep3_PSHSeed_harvest	8
BerryPericarp-R_rep1	7
BerryFlesh-V_rep1	7
BerryFlesh-MR_rep1	7
BerryFlesh-R_rep2	7
Rep2_RSHPulp_harvest	7
BerryFlesh-MR_rep2	5
BerryFlesh-MR_rep3	5
BerryFlesh-R_rep1	5
Rep3_GSHPulp_harvest	5
BerryFlesh-PHWI_rep3	3
BerryFlesh-R_rep3	1

[truncated: 1 more sheets: Table 11]
